# Supplementary material for: Comparison of the Effects of Inorganic or Amino Acid-Chelated Zinc on Mouse Myoblast Growth in vitro and Growth Performance and Carcass Traits in Growing-Finishing Pigs
Source: Front Nutr. 2022 Apr 7;9:857393. doi: 10.3389/fnut.2022.857393 (PMC9021508; doi:10.3389/fnut.2022.857393)
Supplement: Supplementary file 2 [file Data_Sheet_1.XLSX]

## Sheet: cck8-ZnSO4
	Con					25μM ZnSO4					50μM ZnSO4					75μM ZnSO4					100μM ZnSO4
3h	0.3282	0.3826	0.3937	0.4242	0.3582	0.4046	0.4131	0.4202	0.4538	0.4639	0.4223	0.445	0.4559	0.4607	0.4583	0.4328	0.4503	0.554	0.5879	0.5235	0.4886	0.482	0.5117	0.502	0.4755
6h	0.422367	0.385067	0.514967	0.522967	0.421467	0.570567	0.566867	0.572667	0.564367	0.573867	0.564167	0.568567	0.528867	0.572867	0.538267	0.574467	0.584167	0.540667	0.574367	0.580667	0.655767	0.492467	0.492667	0.402667	0.616467
12h	0.480067	0.440567	0.534767	0.597567	0.636167	0.557367	0.585567	0.576167	0.567867	0.638667	0.546567	0.623467	0.506167	0.560967	0.608167	0.616467	0.622267	0.663067	0.696667	0.617967	0.601667	0.604567	0.578967	0.647767	0.592667
24h	0.925733	1.05763	1.00913	1.00283	0.774033	1.14663	1.11583	1.08613	1.11883	0.943433	1.25883	1.16403	1.17283	1.17583	1.13993	1.2597	1.2625	1.1069	1.1863	1.1942	1.1731	1.1814	1.1033	1.1852	1.1195
48h	1.0728	1.139	1.1424	1.1721	1.0581	1.14	1.1661	1.2365	1.1973	1.3517	1.2597	1.2625	1.2069	1.2863	1.1942	1.34793	1.44033	1.36373	1.27903	1.39253	1.30993	1.42503	1.22973	1.23853	1.14603

## Sheet: cck8-ZnMet
	Con					25μM ZnMet					50μM ZnMet					75μM ZnMet					100μM ZnMet
3h	0.458067	0.535167	0.470667	0.534067	0.507067	0.463567	0.537267	0.508967	0.482467	0.500367	0.488467	0.544667	0.505667	0.528467	0.475167	0.539767	0.486667	0.460867	0.498467	0.521767	0.353467	0.394967	0.439767	0.409067	0.453267
6h	0.510133	0.671933	0.619233	0.542033	0.560833	0.606633	0.608733	0.629133	0.645433	0.621633	0.625933	0.628933	0.668833	0.647533	0.575333	0.616733	0.643433	0.639933	0.608133	0.635833	0.570333	0.594833	0.591433	0.682433	0.552033
12h	0.6421	0.6306	0.6349	0.6864	0.7388	0.6809	0.7338	0.7656	0.6778	0.7104	0.6975	0.691	0.743	0.7843	0.8041	0.7351	0.7888	0.7893	0.7526	0.7552	0.6541	0.7501	0.8217	0.7265	0.5841
24h	0.8749	0.9661	0.9317	0.9583	0.8293	1.048	1.0248	0.9837	0.971	1.0354	1.0144	1.089	1.0888	1.0578	0.9707	1.2676	1.2718	1.2346	1.1142	1.0129	1.115	1.243	1.1804	1.0304	0.9809
48h	1.04537	1.10297	1.09887	1.16807	0.942767	1.44537	1.40297	1.44887	1.36807	1.44277	1.45917	1.41757	1.44917	1.48657	1.40447	1.62397	1.74587	1.66567	1.69607	1.66637	1.51637	1.47427	1.45907	1.49357	1.52337

## Sheet: cck8-ZnGly
	Con					25μM ZnGly					50μM ZnGly					75μM ZnGly					100μM ZnGly
3h	0.458067	0.535167	0.470667	0.534067	0.507067	0.438767	0.479267	0.476867	0.545667	0.492667	0.495667	0.531067	0.550067	0.540667	0.512267	0.410967	0.506167	0.477567	0.488267	0.499067	0.586967	0.594567	0.636367	0.615267	0.636367
6h	0.510133	0.671933	0.619233	0.542033	0.560833	0.644333	0.692933	0.594533	0.606233	0.635333	0.682233	0.677233	0.507733	0.648533	0.653733	0.595133	0.670733	0.628533	0.586333	0.619033	0.662933	0.605833	0.622533	0.648433	0.662933
12h	0.67	0.6781	0.6326	0.5649	0.6622	0.7322	0.7498	0.6154	0.7173	0.6608	0.7969	0.744	0.6555	0.7038	0.6093	0.9341	0.7354	0.7396	0.76	0.649	0.6819	0.6539	0.7553	0.7771	0.7214
24h	0.986133	1.00953	1.03503	1.09993	1.07783	1.05593	1.08143	1.18563	1.22943	1.04503	1.0885	1.1063	1.1355	1.065	1.1462	1.2371	1.2127	1.2158	1.17	1.2008	1.2492	1.1269	1.1082	1.2392	1.1223
48h	0.9709	0.9834	1.1199	1.0564	1.0695	1.2509	1.2532	1.2215	1.231	1.1739	1.21783	1.27893	1.28863	1.20123	1.23513	1.28153	1.39683	1.43793	1.46833	1.47773	1.18743	1.27913	1.32343	1.35473	1.34343

## Sheet: RNA-seq_DEGs
st_gene_id	gene_id	gene_symbol	diffexp_log2fc_Control-vs-Treat1	diffexp_degseq_qvalue_Control-vs-Treat1	diffexp_degseq_pvalue_Control-vs-Treat1	diffexp_log2fc_Control-vs-Treat2	diffexp_degseq_qvalue_Control-vs-Treat2	diffexp_degseq_pvalue_Control-vs-Treat2	diffexp_log2fc_Control-vs-Treat3	diffexp_degseq_qvalue_Control-vs-Treat3	diffexp_degseq_pvalue_Control-vs-Treat3	diffexp_log2fc_Treat1-vs-Treat2	diffexp_degseq_qvalue_Treat1-vs-Treat2	diffexp_degseq_pvalue_Treat1-vs-Treat2	diffexp_log2fc_Treat1-vs-Treat3	diffexp_degseq_qvalue_Treat1-vs-Treat3	diffexp_degseq_pvalue_Treat1-vs-Treat3	diffexp_log2fc_Treat2-vs-Treat3	diffexp_degseq_qvalue_Treat2-vs-Treat3	diffexp_degseq_pvalue_Treat2-vs-Treat3
G10090_32561	20115	Rps7	0.0925052	1.86982e-27	7.62802e-29	-0.044559	4.21593e-07	1.1921e-07	0.124256	1.82511e-50	3.85422e-52	-0.137064	4.31241e-59	1.23298e-60	0.0317509	0.000312136	9.00549e-05	0.168815	3.32599e-92	1.05196e-93
G10090_15366	20501	Slc16a1	0.00518749	0.884561	0.803367	0.0466571	0.0435618	0.0227102	-0.0411796	0.102085	0.0477861	0.0414697	0.0878856	0.0442527	-0.0463671	0.0593239	0.0268313	-0.0878368	5.75327e-05	1.98486e-05
G10090_11692	12428	Ccna2	0.410608	6.16658e-48	1.23033e-49	0.72142	1.73264e-167	2.3356e-169	0.362427	1.25715e-37	3.88196e-39	0.310812	7.23045e-36	3.68896e-37	-0.0481812	0.126502	0.0637055	-0.358993	6.59486e-48	4.38069e-49
G10090_14637	171285	Havcr2	0.0352689	0.848437	0.749197	0.225465	0.0607304	0.0328887	-0.253028	0.063706	0.0276341	0.190196	0.134658	0.0722957	-0.288297	0.0294674	0.0122111	-0.478493	4.14641e-05	1.41446e-05
G10090_8365	225058	Gm4832	NA	NA	NA	NA	NA	NA	-0.0108723	1	0.995748	NA	NA	NA	NA	NA	NA	NA	NA	NA
G10090_15380	52430	Echdc2	0.450257	5.17445e-09	6.24048e-10	0.447105	2.36522e-09	5.67431e-10	0.322014	5.82035e-05	1.26255e-05	-0.00315181	0.988601	0.962597	-0.128243	0.123541	0.0620335	-0.125091	0.113813	0.0661511
G10090_30608	332397	Nanos1	0.136815	0.502734	0.341255	0.631087	4.38958e-06	1.36234e-06	0.018422	0.949624	0.899156	0.494272	0.000389634	0.000120487	-0.118393	0.559279	0.407805	-0.612665	7.61735e-06	2.43773e-06
G10090_11099	15465	Hrh1	-0.25175	0.697301	0.542399	-0.521208	0.32191	0.22407	-0.373442	0.52428	0.371769	-0.269458	0.678471	0.550355	-0.121692	0.861972	0.782126	0.147766	0.823214	0.746173
G10090_10411	14633	Gli2	-0.403753	0.21848	0.112736	-0.134543	0.679315	0.575952	0.283871	0.334331	0.204771	0.269211	0.433235	0.300325	0.687624	0.0118415	0.00447265	0.418414	0.11543	0.0671714
G10090_2123	74486	Osbpl10	0.0437058	0.90015	0.826247	0.411057	0.0497058	0.0262577	0.782677	3.10418e-05	6.47215e-06	0.367352	0.0927744	0.0470032	0.738971	7.71551e-05	2.05482e-05	0.371619	0.0408595	0.0211484
G10090_8180	22329	Vcam1	-0.135697	1.49545e-06	2.41742e-07	0.202155	1.02975e-15	1.73906e-16	-0.0411024	0.202743	0.108486	0.337852	2.63363e-39	1.20144e-40	0.0945949	0.00109727	0.000342107	-0.243257	4.55235e-22	6.07673e-23
G10090_1701	19893	Rpgr	0.140342	0.150527	0.0714637	0.193795	0.02278	0.0111662	-0.215987	0.0225665	0.00847289	0.0534534	0.613699	0.476602	-0.356328	3.90914e-05	1.00108e-05	-0.409782	7.68199e-07	2.24174e-07
G10090_30770	56389	Stx5a	0.0941455	0.0246236	0.00841297	0.0413996	0.348212	0.246164	0.145582	0.000144117	3.32478e-05	-0.0527459	0.23007	0.136048	0.0514362	0.243946	0.139072	0.104182	0.00609178	0.00271209
G10090_9804	19265	Ptprcap	-1.31886	0.073462	0.0303227	-0.599211	0.363749	0.260201	-0.0108723	1	0.981963	0.719653	0.41733	0.285547	1.30799	0.06875	0.0317087	0.588339	0.380799	0.268951
G10090_14640	12143	Blk	0.430729	0.578205	0.415631	-0.907333	0.253331	0.169586	0.376151	0.62699	0.477183	-1.33806	0.0629576	0.0302888	-0.0545781	0.957713	0.912168	1.28348	0.0691454	0.0377348
G10090_10908	241158	Ankmy1	0.0992721	0.49862	0.336937	-0.0799246	0.56667	0.449063	-0.014654	0.94313	0.888434	-0.179197	0.156843	0.0865683	-0.113926	0.413409	0.27077	0.0652706	0.655811	0.53672
G10090_4131	246694	Hps5	0.0957365	0.0480402	0.0184162	0.16971	5.54119e-05	1.91248e-05	-0.0149535	0.817844	0.715418	0.0739738	0.114471	0.0600537	-0.11069	0.0165674	0.00645992	-0.184664	1.03412e-05	3.34808e-06
G10090_20925	246256	Fcgr4	-0.00909274	0.954107	0.900162	-0.100818	0.250706	0.166712	-0.143735	0.10698	0.0504937	-0.0917249	0.330908	0.212476	-0.134642	0.13625	0.0694462	-0.0429175	0.672277	0.56511
G10090_10288	18569	Pdcd4	0.0738314	0.1249	0.0573865	0.168167	2.64336e-05	8.83081e-06	-0.123645	0.00596284	0.00190595	0.0943352	0.0279017	0.0122038	-0.197476	2.79338e-06	6.20691e-07	-0.291812	2.069e-13	3.96436e-14
G10090_24181	258206	Olfr1264	NA	NA	NA	-1.01425	0.666472	0.554404	-0.0108723	1	0.993987	NA	NA	NA	NA	NA	NA	1.00338	0.674548	0.55866
G10090_5371	64424	Polr1e	0.045678	0.553773	0.391785	0.0333119	0.645686	0.529046	-0.0733888	0.293465	0.173656	-0.0123661	0.886528	0.815162	-0.119067	0.060087	0.0272223	-0.106701	0.0826492	0.0460996
G10090_301	77128	Crebrf	0.0180261	0.731111	0.590556	0.333895	1.85404e-25	2.10785e-26	-0.0618979	0.13428	0.0658722	0.315869	1.59797e-22	1.31481e-23	-0.0799239	0.0415979	0.0180498	-0.395793	9.14012e-35	8.22072e-36
G10090_4235	70584	Pak4	-0.227596	1.01276e-08	1.25949e-09	-0.206957	8.15173e-08	2.17801e-08	0.0464781	0.314725	0.189289	0.0206394	0.713096	0.594299	0.274074	1.15621e-12	1.515e-13	0.253435	2.07428e-11	4.43202e-12
G10090_16837	22375	Wars	-0.0359023	0.330138	0.192237	-0.0686864	0.0247627	0.0122278	0.0638438	0.0422136	0.0172393	-0.032784	0.361567	0.238158	0.0997461	0.000793475	0.000242396	0.13253	3.13306e-06	9.71475e-07
G10090_18285	317750	Slc24a5	-0.482095	0.282206	0.156609	0.319674	0.381873	0.275642	-0.398513	0.36662	0.230418	0.80177	0.0285898	0.0125483	0.0835822	0.890248	0.818367	-0.718188	0.0423792	0.0220183
G10090_9713	63993	Slc5a7	0.353034	0.359859	0.215622	0.320171	0.362928	0.259394	-0.364509	0.395216	0.254417	-0.0328632	0.953871	0.902781	-0.717543	0.0413384	0.0179214	-0.68468	0.0445983	0.0233012
G10090_14887	18605	Enpp1	-0.149312	1.87336e-14	1.48073e-15	0.163516	8.48092e-20	1.19769e-20	-0.0968455	7.92546e-07	1.3526e-07	0.312828	5.27997e-65	1.33517e-66	0.0524669	0.01486	0.00574125	-0.260361	3.32369e-47	2.23518e-48
G10090_668	77422	C330018D20Rik	-0.0317844	0.758018	0.623355	0.0520941	0.526204	0.409433	-0.170755	0.0245039	0.00932538	0.0838785	0.300897	0.189841	-0.13897	0.0782968	0.0367416	-0.222849	0.00147243	0.000598509
G10090_24476	18655	Pgk1	0.352146	0	0	0.27286	0	0	0.356764	0	0	-0.0792862	4.73159e-34	2.53429e-35	0.00461855	0.614053	0.46379	0.0839048	4.93351e-39	4.00572e-40
G10090_687	23947	Mid2	0.0220943	0.739397	0.600642	0.321586	3.04176e-15	5.24142e-16	-0.0412199	0.479335	0.329516	0.299492	4.05313e-13	5.42083e-14	-0.0633142	0.238568	0.135627	-0.362806	6.18208e-19	9.31015e-20
G10090_4465	320438	Alg6	-0.116335	0.120074	0.0546947	0.319175	3.61091e-08	9.38143e-09	-0.2201	0.00114666	0.000313404	0.43551	1.92493e-13	2.52311e-14	-0.103766	0.182398	0.0983827	-0.539276	5.77632e-20	8.32929e-21
G10090_4126	72500	Ier5l	-0.059152	0.307961	0.175063	-0.161522	0.000611149	0.000238366	0.174596	0.000113633	2.58091e-05	-0.10237	0.0476338	0.0221448	0.233748	1.59002e-07	3.1287e-08	0.336117	1.58036e-14	2.87984e-15
G10090_29537	100039100	Gm2046	NA	NA	NA	NA	NA	NA	NA	NA	NA	NA	NA	NA	-0.679433	0.801549	0.701056	NA	NA	NA
G10090_29534	71764	C2cd2l	-0.160865	0.0111972	0.00346878	0.0517094	0.435338	0.324836	0.176874	0.00201901	0.00058262	0.212575	0.000308065	9.34823e-05	0.337739	1.39593e-09	2.30304e-10	0.125165	0.0276534	0.0138171
G10090_4564	56874	Rnf32	0.257831	0.409808	0.256026	-0.0336137	0.933986	0.886921	0.219741	0.481934	0.331672	-0.291444	0.315285	0.200661	-0.03809	0.923285	0.861357	0.253354	0.375636	0.264638
G10090_16218	232798	Leng8	0.111074	0.00335141	0.000920526	0.329911	4.50814e-24	5.39761e-25	0.3711	3.53374e-30	1.41584e-31	0.218838	2.7586e-11	4.1995e-12	0.260027	1.06333e-15	1.14452e-16	0.041189	0.256557	0.168404
G10090_28327	107271	Yars	-0.0819323	0.00281761	0.000762056	-0.0806325	0.00196712	0.00081739	0.0225537	0.490731	0.340857	0.0012998	0.98751	0.957896	0.104486	6.00135e-05	1.57503e-05	0.103186	4.81306e-05	1.64859e-05
G10090_10057	56198	Heyl	0.150249	7.40784e-05	1.51056e-05	0.7786	5.96074e-139	1.01955e-140	0.688132	8.49915e-105	6.99496e-107	0.628351	6.57652e-94	9.44338e-96	0.537883	8.45059e-67	1.82132e-68	-0.0904677	0.00222344	0.000925623
G10090_15361	239554	Foxred2	0.106735	0.432255	0.275532	-0.0279589	0.848527	0.778064	-0.00416697	0.99947	0.966376	-0.134694	0.275349	0.169803	-0.110902	0.396125	0.256654	0.0237919	0.874063	0.810241
G10090_20841	102641028	LOC102641028	-0.063845	0.948661	0.892907	-0.693072	0.274062	0.185624	-0.457035	0.51558	0.363478	-0.629226	0.361588	0.238149	-0.39319	0.593888	0.44282	0.236037	0.76846	0.6765
G10090_31012	66074	Tmem167	0.11675	9.36266e-07	1.47769e-07	0.364317	1.26772e-65	5.59421e-67	-0.112264	5.00665e-06	9.45494e-07	0.247567	2.00625e-31	1.18292e-32	-0.229014	5.60575e-23	4.08786e-24	-0.476581	7.95256e-108	2.02128e-109
G10090_23832	13850	Ephx2	0.681136	0.418397	0.263325	-0.0142484	1	0.983285	0.141131	0.902103	0.831283	-0.695384	0.380613	0.253448	-0.540005	0.513665	0.36256	0.155379	0.876908	0.814546
G10090_33740	108755	Lyrm2	0.033617	0.653881	0.49487	-0.113066	0.0454847	0.0237821	-0.103423	0.0846457	0.0384454	-0.146683	0.00872441	0.00341238	-0.13704	0.0158944	0.00617425	0.00964286	0.903403	0.849521
G10090_9323	78390	Pla2g4d	0.0437058	0.992781	0.982908	NA	NA	NA	0.989128	0.699061	0.564257	NA	NA	NA	0.945422	0.71272	0.581563	NA	NA	NA
G10090_4969	105014	Rdh14	0.030705	0.669224	0.513308	0.0158873	0.813805	0.733289	-0.0424289	0.520539	0.367937	-0.0148177	0.837986	0.751147	-0.0731339	0.218018	0.121491	-0.0583162	0.314096	0.213518
G10090_15347	368202	Prss48	NA	NA	NA	NA	NA	NA	NA	NA	NA	-0.472992	0.773524	0.666089	-1.05458	0.536076	0.384649	-0.581586	0.750961	0.655502
G10090_8049	223922	Atf7	-0.0261427	0.446352	0.287193	0.128867	1.90702e-07	5.22985e-08	0.0498901	0.0833663	0.0377579	0.15501	5.81935e-10	9.8388e-11	0.0760328	0.00500705	0.00175847	-0.0789773	0.0018195	0.000748234
G10090_5532	28006	Washc2	0.0902231	4.28735e-05	8.43915e-06	0.0873387	3.96762e-05	1.34617e-05	-0.0602855	0.0100599	0.00342605	-0.00288438	0.940847	0.884775	-0.150509	1.32958e-12	1.75147e-13	-0.147624	1.50399e-12	3.0095e-13
G10090_6786	21408	Zfp354a	0.0410458	0.782013	0.654901	0.44912	4.06513e-07	1.14714e-07	-0.103372	0.411632	0.267768	0.408075	5.99071e-06	1.46884e-06	-0.144418	0.218246	0.121701	-0.552493	5.90481e-10	1.37843e-10
G10090_7258	231807	BC037034	0.163725	0.023433	0.00795839	0.130862	0.0611669	0.0331484	0.223455	0.000827495	0.000220521	-0.0328632	0.704102	0.58488	0.0597305	0.460975	0.313295	0.0925937	0.186586	0.116467
G10090_3477	11717	Ampd3	0.171843	6.5281e-09	7.9479e-10	0.216867	1.61849e-14	2.89181e-15	0.155121	1.49242e-07	2.34898e-08	0.0450238	0.167734	0.0937088	-0.0167221	0.684731	0.538199	-0.0617459	0.0400786	0.0206909
G10090_8210	76974	Urah	-0.763649	0.552338	0.389221	-1.23664	0.284827	0.194455	-1.23326	0.32322	0.195677	-0.472992	0.773524	0.666089	-0.469616	0.780474	0.668333	0.0033761	1	0.997713
G10090_19182	72040	Cdhr5	-1.33481	0.135585	0.0632078	-0.39276	0.632465	0.51568	-0.903957	0.290187	0.17118	0.942046	0.339646	0.219478	0.430849	0.732549	0.607477	-0.511197	0.589823	0.46862
G10090_3205	116848	Baz2a	-0.112541	2.01525e-05	3.78052e-06	0.14722	7.17612e-10	1.66273e-10	0.195981	1.32103e-16	1.00716e-17	0.259761	7.33613e-27	5.0946e-28	0.308522	4.82855e-38	2.02609e-39	0.0487611	0.053072	0.0282667
G10090_11699	218543	Srek1	0.149529	2.61258e-05	4.98268e-06	0.607151	7.84276e-90	2.39367e-91	0.0157456	0.758425	0.635376	0.457622	4.13707e-53	1.32479e-54	-0.133783	0.000146868	4.06456e-05	-0.591406	4.27226e-86	1.48664e-87
G10090_14112	217707	Coq6	0.0159608	0.843065	0.742196	-0.0510852	0.40261	0.293196	-0.0501986	0.452895	0.301863	-0.067046	0.275263	0.169733	-0.0661594	0.293583	0.175639	0.000886552	1	0.985545
G10090_31334	240411	Loxhd1	-0.0437571	0.940321	0.880083	-0.227242	0.560562	0.443331	0.174683	0.673419	0.527771	-0.183485	0.670859	0.542049	0.21844	0.587818	0.436706	0.401925	0.248073	0.161467
G10090_3053	380928	Lmo7	0.201697	1.92882e-31	6.65153e-33	0.160665	1.00742e-20	1.36313e-21	0.0470151	0.0170528	0.00620034	-0.0410314	0.0279514	0.0122273	-0.154682	2.45054e-19	2.12975e-20	-0.11365	4.20073e-11	9.11662e-12
G10090_12435	320145	Sp8	0.15223	0.693371	0.543011	0.52491	0.0455703	0.0238355	0.496922	0.0750654	0.0333637	0.37268	0.180164	0.102044	0.344692	0.234276	0.132576	-0.0279881	0.940697	0.895323
G10090_3159	19188	Psme2	-0.015382	0.657358	0.499136	-0.0927246	0.00013515	4.90259e-05	0.0104962	0.762611	0.64005	-0.0773426	0.00228558	0.000800874	0.0258782	0.392879	0.253752	0.103221	1.73573e-05	5.71757e-06
G10090_20045	67510	Tvp23b	0.03484	0.466819	0.306878	0.107058	0.00309493	0.00132145	-0.08295	0.0397826	0.0161222	0.0722179	0.0634148	0.0305329	-0.11779	0.00198029	0.000645367	-0.190008	6.74091e-08	1.81629e-08
G10090_6766	107686	Snrpd2	0.00273973	0.960667	0.909597	-0.187385	1.70182e-13	3.20194e-14	0.0165221	0.6368	0.488387	-0.190125	1.57739e-13	2.05555e-14	0.0137824	0.702273	0.566006	0.203907	6.22862e-16	1.05567e-16
G10090_6896	74442	Sgms2	-0.0401608	0.53711	0.374073	0.246005	2.91519e-08	7.51274e-09	0.101482	0.0483389	0.0201448	0.286166	2.10403e-10	3.44634e-11	0.141643	0.00402835	0.00139016	-0.144523	0.00132605	0.000536573
G10090_16704	110902	Chrna2	-0.69326	0.661046	0.503664	-2.33618	0.143778	0.0868549	-2.3328	0.169794	0.0873125	-1.64292	0.421172	0.289206	-1.63954	0.434954	0.290204	0.0033761	1	0.99868
G10090_14213	14852	Gspt1	-0.0593914	0.00232129	0.000615687	0.170756	3.53364e-24	4.20163e-25	-0.121988	1.97451e-11	2.15792e-12	0.230147	2.24118e-41	9.6545e-43	-0.0625967	0.00126579	0.000399074	-0.292744	1.62902e-66	7.57876e-68
G10090_4953	19280	Ptprs	-0.218373	1.8875e-54	3.17631e-56	-0.0301839	0.0435145	0.02268	0.234401	1.29075e-74	1.53171e-76	0.188189	1.23009e-40	5.40834e-42	0.452774	1.27013e-253	4.68356e-256	0.264585	5.83806e-95	1.77617e-96
G10090_22330	237560	Lrrc10	NA	NA	NA	NA	NA	NA	NA	NA	NA	NA	NA	NA	-1.05458	0.682236	0.538732	NA	NA	NA
G10090_14292	234290	BC030500	-0.541257	0.469136	0.309119	-0.277283	0.683812	0.581699	-0.0933345	0.914896	0.848267	0.263974	0.747585	0.635535	0.447922	0.558058	0.406667	0.183948	0.801551	0.718637
G10090_13532	234839	Piezo1	-0.355352	5.12674e-96	4.31368e-98	-0.23678	4.43711e-46	2.87776e-47	0.0516771	0.00309087	0.000928799	0.118571	9.41351e-11	1.49166e-11	0.407029	7.82396e-129	7.41159e-131	0.288457	2.13124e-69	9.44245e-71
G10090_671	74450	Pank2	-0.0902276	0.0159445	0.0051722	0.0845387	0.0135817	0.00638192	-0.00178709	0.991219	0.95473	0.174766	1.73245e-07	3.595e-08	0.0884405	0.0155914	0.00604863	-0.0863258	0.0113263	0.00527872
G10090_33330	667277	C1rb	0.622792	0.189246	0.0941526	-0.0728978	0.913983	0.860749	-0.462335	0.448838	0.298643	-0.695689	0.121364	0.064171	-1.08513	0.0178035	0.00699396	-0.389438	0.506681	0.386153
G10090_8658	433766	Trim63	-0.13655	0.0171529	0.00562105	-0.400541	2.54552e-14	4.60321e-15	-0.204649	0.000149983	3.47065e-05	-0.263991	2.35327e-06	5.5262e-07	-0.0680992	0.300739	0.181736	0.195892	0.000545104	0.00021024
G10090_19262	319178	Hist1h2bb	1.58958	0.255767	0.138089	1.49145	0.251103	0.167072	1.5233	0.270792	0.156145	-0.0981301	0.955355	0.905399	-0.0662788	0.973589	0.935708	0.0318513	1	0.969295
G10090_21475	100125586	Vmn2r2	NA	NA	NA	NA	NA	NA	NA	NA	NA	NA	NA	NA	1.05645	0.677991	0.530143	NA	NA	NA
G10090_30019	110308	Krt5	NA	NA	NA	NA	NA	NA	-2.01087	0.280385	0.163367	NA	NA	NA	NA	NA	NA	NA	NA	NA
G10090_28917	66607	Ms4a4d	0.190694	0.0101521	0.00310814	0.335624	2.54133e-07	7.04532e-08	0.0587222	0.521525	0.369	0.14493	0.037399	0.0169494	-0.131972	0.0812183	0.0383398	-0.276902	2.0426e-05	6.76722e-06
G10090_20314	331532	Tceal5	0.575239	0.00309927	0.00084574	0.285699	0.177659	0.111326	0.137027	0.607943	0.456985	-0.28954	0.141899	0.0768055	-0.438212	0.0225458	0.00909488	-0.148672	0.516336	0.395278
G10090_26325	232146	Eva1a	0.252292	0.369525	0.223851	0.314077	0.192709	0.12213	0.126631	0.690966	0.546504	0.0617851	0.839091	0.752511	-0.125661	0.682199	0.534951	-0.187446	0.462762	0.344732
G10090_6462	72502	Cwf19l1	0.137495	0.0257365	0.00888506	0.0266957	0.716074	0.614721	0.108631	0.0835708	0.0378665	-0.110799	0.0692146	0.033708	-0.0288642	0.71023	0.574948	0.081935	0.184172	0.11475
G10090_21750	622404	Ccdc107	-0.141973	0.00432705	0.00122436	-0.112129	0.0196925	0.00952757	0.0292996	0.636177	0.487787	0.029844	0.639486	0.503983	0.171272	0.000297452	8.57426e-05	0.141428	0.00237321	0.000992033
G10090_19839	69256	Zfp397	0.100457	0.0532197	0.0207546	0.49413	1.03705e-33	9.08664e-35	-0.0523662	0.374004	0.236014	0.393673	5.11135e-22	4.29004e-23	-0.152823	0.00149675	0.000478076	-0.546496	1.85689e-40	1.44766e-41
G10090_15929	74522	Morc2a	-0.143695	4.70473e-08	6.30077e-09	0.0340381	0.23232	0.151797	-0.021848	0.514533	0.362543	0.177733	3.03438e-12	4.31858e-13	0.121847	3.90837e-06	8.8236e-07	-0.0558861	0.0367757	0.0188412
G10090_11883	16526	Kcnk2	0.639521	8.09123e-09	9.99026e-10	0.671391	3.22159e-10	7.3027e-11	0.603361	4.94843e-08	7.37181e-09	0.0318691	0.824517	0.731688	-0.0361605	0.801354	0.700783	-0.0680296	0.583649	0.462827
G10090_7102	69806	Slc39a11	-0.0402691	0.644075	0.484576	0.00352173	0.986526	0.950394	0.185261	0.00250737	0.000737141	0.0437908	0.583318	0.445781	0.22553	0.000183217	5.12062e-05	0.181739	0.00215564	0.00089562
G10090_6142	52440	Tax1bp1	0.222199	1.49302e-41	3.60692e-43	0.273303	1.93623e-65	8.56879e-67	-0.106171	2.62994e-09	3.46151e-10	0.0511035	0.00246612	0.000868053	-0.328371	2.14762e-87	3.39982e-89	-0.379474	2.86953e-121	6.22032e-123
G10090_26139	107513	Ssr1	0.177945	2.50753e-28	9.846e-30	0.296482	7.96666e-83	2.66957e-84	0.0357101	0.0588254	0.025198	0.118537	1.39203e-14	1.69282e-15	-0.142235	7.94259e-19	7.0998e-20	-0.260772	2.34609e-65	1.12122e-66
G10090_24064	54218	B3galt4	-0.0125102	0.980929	0.939349	0.134074	0.515521	0.398204	0.345559	0.0563672	0.0239832	0.146585	0.49857	0.360298	0.358069	0.0466957	0.0205231	0.211484	0.241576	0.156334
G10090_16443	99334	Zscan29	-0.150786	0.0257707	0.00890015	0.21887	0.000120399	4.33534e-05	0.0263263	0.757672	0.634503	0.369657	1.50758e-10	2.4301e-11	0.177112	0.00559582	0.00198445	-0.192544	0.000751812	0.000294301
G10090_20873	66464	Taf12	0.105594	0.0612252	0.0245127	0.0706405	0.204738	0.130924	0.0988283	0.0758643	0.0338132	-0.0349537	0.587336	0.449934	-0.00676582	0.93842	0.883233	0.0281879	0.658066	0.539024
G10090_8490	79565	Mettl27	-0.0227273	0.805091	0.690085	-0.163686	0.0100901	0.00464565	0.0745824	0.300955	0.179163	-0.140959	0.0354094	0.0159555	0.0973098	0.158445	0.0831358	0.238268	8.25592e-05	2.89169e-05
G10090_12842	18113	Nnmt	0.987542	5.67216e-20	3.27935e-21	1.13039	3.7376e-28	3.9213e-29	1.06575	3.19632e-24	1.64567e-25	0.142849	0.170428	0.0954088	0.0782071	0.518135	0.366934	-0.0646423	0.560231	0.440067
G10090_32418	100043836	Scgb2b7	NA	NA	NA	NA	NA	NA	1.98913	0.286135	0.167968	NA	NA	NA	NA	NA	NA	NA	NA	NA
G10090_8850	56380	Arid3b	0.099974	0.667674	0.511523	0.162945	0.380747	0.274587	0.237055	0.201423	0.1076	0.0629706	0.775734	0.669815	0.137081	0.495985	0.347385	0.0741106	0.707335	0.603949
G10090_6125	20439	Siah2	-0.173773	5.54977e-06	9.66469e-07	-0.21025	1.08445e-08	2.70854e-09	-0.0911467	0.0226629	0.00851487	-0.0364768	0.456451	0.320261	0.0826261	0.0489224	0.0216199	0.119103	0.00214353	0.000890318
G10090_18407	72324	Plxdc1	0.184952	0.364238	0.219081	0.0423351	0.850997	0.781627	0.53227	0.000580375	0.000149593	-0.142617	0.474898	0.338545	0.347318	0.0272929	0.0112215	0.489935	0.00106186	0.000424219
G10090_10397	72077	Gcnt3	0.143241	0.87591	0.789257	-0.821603	0.279696	0.190187	-0.496299	0.556542	0.402742	-0.964845	0.203053	0.117505	-0.639541	0.415625	0.272604	0.325304	0.734177	0.633476
G10090_7131	381760	Ssbp1	0.118602	0.0105824	0.00325743	0.0840537	0.0664187	0.0362944	-0.00567964	0.943718	0.889289	-0.0345483	0.522118	0.383287	-0.124282	0.00571317	0.00202789	-0.0897333	0.0480147	0.025281
G10090_15690	74316	Isca2	0.08175	0.126105	0.0580448	-0.068847	0.184601	0.116252	-0.0675081	0.225395	0.123655	-0.150597	0.00159333	0.000542516	-0.149258	0.00188076	0.000610658	0.00133888	1	0.97587
G10090_14832	12212	Chic1	0.0744227	0.567975	0.405743	0.657247	1.36726e-15	2.32036e-16	0.149053	0.171582	0.0886154	0.582824	1.84195e-12	2.57819e-13	0.0746303	0.542377	0.391343	-0.508194	3.03942e-10	6.94306e-11
G10090_2473	433375	Creg1	0.00299458	0.972051	0.925022	-0.0362162	0.356783	0.253539	-0.073462	0.0511411	0.0214594	-0.0392107	0.339694	0.219585	-0.0764565	0.0403866	0.0174575	-0.0372458	0.35352	0.245405
G10090_4185	194952	Jmjd4	-0.0831202	0.166038	0.0803414	-0.0991373	0.0653485	0.0356597	-0.0573289	0.355217	0.221348	-0.0160171	0.830196	0.739839	0.0257913	0.717971	0.590389	0.0418084	0.499307	0.379488
G10090_24943	71742	Ulk3	-0.0135631	0.919647	0.852292	-0.0163054	0.883034	0.821215	0.181069	0.0247839	0.00945088	-0.00274229	0.990174	0.969979	0.194632	0.014854	0.005738	0.197375	0.0101472	0.00468415
G10090_22963	624845	Vmn2r82	0.0437058	0.992781	0.982908	NA	NA	NA	NA	NA	NA	NA	NA	NA	NA	NA	NA	NA	NA	NA
G10090_16635	22247	Umps	0.200983	4.32094e-09	5.15329e-10	0.146115	1.87813e-05	6.18241e-06	0.112359	0.00192604	0.000553334	-0.0548675	0.148272	0.0810933	-0.0886235	0.0133609	0.00511875	-0.033756	0.400836	0.286076
G10090_33155	17898	Myl7	NA	NA	NA	NA	NA	NA	NA	NA	NA	NA	NA	NA	-0.0545781	0.988937	0.978657	NA	NA	NA
G10090_17095	19712	Rest	-0.122833	0.0503132	0.0194447	0.132593	0.0162323	0.00773993	0.245215	2.83358e-06	5.18303e-07	0.255426	2.62547e-06	6.19876e-07	0.368049	1.86454e-12	2.4787e-13	0.112622	0.0353374	0.0180439
G10090_7706	17281	Fyco1	0.181728	1.71647e-09	1.97272e-10	0.140882	2.47817e-06	7.51472e-07	0.0907295	0.00505501	0.00159481	-0.0408459	0.237819	0.141748	-0.0909984	0.00346725	0.0011822	-0.0501526	0.124356	0.0730436
G10090_24375	67657	Rabl3	-0.0432385	0.658328	0.500166	-0.167328	0.0203995	0.00989948	-0.0817458	0.330065	0.201189	-0.124089	0.113591	0.0595129	-0.0385074	0.691971	0.553084	0.0855819	0.288063	0.192535
G10090_9889	18028	Nfib	-0.00857956	0.903311	0.830415	0.441454	2.58936e-32	2.37417e-33	0.0242052	0.684284	0.539604	0.450033	9.33825e-33	5.22121e-34	0.0327848	0.561708	0.410273	-0.417249	2.43263e-29	2.5549e-30
G10090_9498	67230	Zfp329	0.0762963	0.533159	0.369657	0.626257	1.64611e-15	2.80614e-16	-0.121498	0.280196	0.163463	0.549961	3.47583e-12	4.97336e-13	-0.197794	0.0506894	0.0225104	-0.747755	6.73332e-21	9.41905e-22
G10090_5503	269389	Tox2	NA	NA	NA	NA	NA	NA	NA	NA	NA	-0.0579542	0.98947	0.977337	NA	NA	NA	NA	NA	NA
G10090_20130	319480	Itga11	-0.741475	2.34031e-50	4.356e-52	-0.766188	7.57195e-55	4.1165e-56	-0.345127	2.24164e-13	2.12665e-14	-0.0247134	0.766067	0.656795	0.396348	1.50158e-13	1.84345e-14	0.421061	1.57553e-15	2.72126e-16
G10090_26541	59288	Dctn5	0.05795	0.169029	0.082058	0.0622261	0.102325	0.0591165	0.00107155	1	0.974361	0.00427613	0.949321	0.896544	-0.0568784	0.164989	0.0872094	-0.0611546	0.109177	0.0630756
G10090_8967	67210	Gatad1	0.0118029	0.723905	0.576568	0.00295664	0.934395	0.887815	-0.0790883	0.000759708	0.00020076	-0.00884625	0.780228	0.674637	-0.0908912	8.01696e-05	2.1402e-05	-0.0820449	0.000293804	0.000109481
G10090_20912	66882	Bzw1	0.0614916	6.0892e-06	1.0639e-06	0.2903	9.27308e-128	1.81605e-129	-0.105434	2.79153e-15	2.31529e-16	0.228809	5.99858e-80	1.14339e-81	-0.166926	1.91265e-37	8.17155e-39	-0.395734	4.39147e-229	3.45149e-231
G10090_11245	101055939	Gm4869	-0.42578	0.576815	0.414356	-1.59921	0.0234205	0.0115099	-0.0933345	0.914896	0.848267	-1.17343	0.158082	0.0873828	0.332445	0.677672	0.529807	1.50588	0.0370488	0.0189976
G10090_21703	109663	Hoxc11	-0.258297	0.00306613	0.000836111	-0.242251	0.00350278	0.00150717	-0.0391429	0.724582	0.595559	0.0160464	0.907925	0.841874	0.219154	0.012599	0.00479399	0.203108	0.0168692	0.00810797
G10090_12868	18479	Pak1	-0.154859	1.39819e-09	1.59266e-10	-0.0245276	0.405177	0.295272	-0.0920185	0.000419508	0.000105051	0.130331	3.60275e-07	7.70956e-08	0.0628401	0.0256598	0.0104864	-0.0674909	0.00980364	0.00451563
G10090_4542	70190	2610036A22Rik	-0.0101007	0.9933	0.991084	-0.16656	0.910138	0.85626	-2.38661	0.153818	0.0774682	-0.15646	0.926267	0.86612	-2.37651	0.156095	0.0815206	-2.22005	0.176995	0.109695
G10090_11816	14534	Kat2a	-0.114864	0.00221641	0.000586314	-0.0127841	0.782572	0.694049	0.105534	0.00307725	0.000924313	0.10208	0.00592856	0.002242	0.220399	1.12632e-10	1.68351e-11	0.118318	0.000528114	0.000203352
G10090_2070	66126	Elof1	-0.0138915	0.793729	0.670379	-0.0346608	0.393261	0.285162	0.0772291	0.0379103	0.0152401	-0.0207693	0.659858	0.525991	0.0911206	0.0121009	0.00458371	0.11189	0.00114508	0.000459569
G10090_22265	13803	Enc1	0.00820848	0.835923	0.73074	0.0570126	0.0297136	0.0149012	0.0332502	0.272559	0.157564	0.0488041	0.0774699	0.0382993	0.0250418	0.435975	0.290068	-0.0237624	0.422968	0.306509
G10090_23857	74365	Lonrf3	0.577283	0.000139675	2.97193e-05	0.989731	4.39859e-14	8.06609e-15	0.528201	0.00051602	0.000131293	0.412449	0.00115845	0.000384652	-0.0490821	0.798702	0.696687	-0.461531	0.000192001	7.00002e-05
G10090_13034	52592	Brms1l	0.0860463	0.0475622	0.0182057	0.160598	1.96899e-05	6.49778e-06	0.00907203	0.882086	0.804142	0.0745518	0.071392	0.0349453	-0.0769742	0.0732637	0.0340211	-0.151526	5.68342e-05	1.95932e-05
G10090_6303	22040	Trex1	0.149531	0.205464	0.104474	0.10287	0.367209	0.26312	0.0692156	0.605716	0.454384	-0.046661	0.722734	0.605133	-0.0803156	0.528554	0.376564	-0.0336546	0.794526	0.710475
G10090_18465	22385	Baz1b	0.0281339	0.233963	0.122992	0.192638	4.64805e-27	5.02723e-28	0.179117	4.69336e-23	2.56317e-24	0.164504	9.59623e-20	8.93225e-21	0.150983	1.16841e-16	1.18409e-17	-0.0135211	0.545351	0.425959
G10090_8086	239827	Pigz	-0.371332	0.838386	0.73479	NA	NA	NA	NA	NA	NA	NA	NA	NA	NA	NA	NA	NA	NA	NA
G10090_8534	20583	Snai2	0.0812492	0.0880991	0.0375073	0.565526	1.10503e-55	5.88103e-57	0.0859823	0.0606644	0.0261483	0.484277	2.06076e-41	8.8642e-43	0.00473311	0.950761	0.901921	-0.479544	1.09971e-41	8.28776e-43
G10090_2197	19261	Sirpa	-0.109403	0.000824226	0.000199016	-0.199642	6.77161e-11	1.47213e-11	0.018672	0.659207	0.512259	-0.0902392	0.00766028	0.00296161	0.128075	4.62837e-05	1.19939e-05	0.218314	5.99317e-13	1.17265e-13
G10090_9585	11775	Ap3b2	NA	NA	NA	NA	NA	NA	NA	NA	NA	NA	NA	NA	NA	NA	NA	-0.996624	0.671223	0.56131
G10090_12027	78245	Acbd7	-0.956294	0.592602	0.430513	-0.0142484	1	0.988856	-1.01087	0.558039	0.404698	0.942046	0.576536	0.437393	-0.0545781	0.989062	0.96982	-0.996624	0.531417	0.411354
G10090_8988	140477	Dmbx1	-0.195081	0.368014	0.222244	-0.282182	0.132328	0.0789915	0.150879	0.460016	0.311628	-0.0871005	0.720695	0.602876	0.34596	0.05769	0.0260007	0.43306	0.0118879	0.00556454
G10090_16211	22371	Vwf	0.436023	0.522956	0.360182	-0.206893	0.783288	0.694834	0.448559	0.49071	0.340952	-0.642917	0.30376	0.191908	0.0125361	0.992671	0.977272	0.655453	0.269548	0.178358
G10090_17626	229697	Cym	0.0437058	0.995173	0.970401	NA	NA	NA	NA	NA	NA	NA	NA	NA	NA	NA	NA	NA	NA	NA
G10090_5263	243547	Grip2	-0.00813315	0.982573	0.941925	-0.214186	0.10606	0.0615101	0.118896	0.41666	0.271783	-0.206053	0.13858	0.0746039	0.127029	0.381794	0.244529	0.333082	0.00656248	0.00294078
G10090_12919	330812	Rnf150	0.360122	7.03792e-15	5.39688e-16	0.703951	2.55841e-63	1.17452e-64	0.564378	1.03299e-38	3.0448e-40	0.343829	1.8482e-17	1.93052e-18	0.204257	1.75754e-06	3.82706e-07	-0.139572	0.000519278	0.000199786
G10090_13216	268417	Zkscan17	-0.136341	0.000265424	5.91485e-05	-0.0712824	0.0592416	0.0319619	0.0961501	0.00872383	0.00291481	0.0650587	0.110557	0.0577407	0.232491	2.11255e-11	3.01793e-12	0.167433	9.69131e-07	2.86188e-07
G10090_6541	15354	Hmgb3	0.2519	1.71169e-10	1.80028e-11	0.283512	8.37191e-14	1.55652e-14	0.0227464	0.694493	0.555984	0.0316121	0.513569	0.374433	-0.229153	4.51546e-09	7.73102e-10	-0.260766	5.70557e-12	1.18039e-12
G10090_3866	215193	Diexf	0.0653791	0.27622	0.152125	0.0407385	0.484997	0.369476	0.0115179	0.879533	0.800805	-0.0246407	0.705057	0.585808	-0.0538612	0.371456	0.236254	-0.0292206	0.639695	0.518138
G10090_25595	14784	Grb2	-0.154883	3.39617e-12	3.17579e-13	-0.214348	5.38298e-23	6.69151e-24	-0.0543575	0.0229242	0.00861743	-0.059465	0.0165905	0.00688432	0.100526	1.12149e-05	2.67877e-06	0.15999	4.19185e-13	8.13553e-14
G10090_9879	19207	Ptch2	0.529133	0.28478	0.158364	0.429358	0.358877	0.255837	0.100159	0.880684	0.802415	-0.0997744	0.854879	0.773921	-0.428974	0.380696	0.24368	-0.329199	0.493729	0.374467
G10090_20737	70611	Fbxo33	-0.0123519	0.907027	0.834988	0.2877	8.42506e-07	2.44068e-07	0.0917677	0.207478	0.111681	0.300052	4.48421e-07	9.69837e-08	0.10412	0.143492	0.0738577	-0.195933	0.000874387	0.000345332
G10090_19541	101055745	Gm29721	NA	NA	NA	NA	NA	NA	NA	NA	NA	-2.19873	0.204315	0.118326	-0.319577	0.841724	0.753372	1.87916	0.299754	0.202382
G10090_29658	22431	Wt1	-0.541257	0.63144	0.47203	-0.862245	0.37992	0.273701	-0.595835	0.5795	0.428561	-0.320989	0.80824	0.712699	-0.0545781	0.980639	0.947752	0.266411	0.834407	0.759915
G10090_6628	73469	Rnf38	-0.09308	0.0265418	0.00921044	0.166523	2.80631e-06	8.55792e-07	0.0397538	0.391167	0.250613	0.259603	4.94407e-13	6.65638e-14	0.132834	0.00059037	0.000177385	-0.126769	0.000412731	0.000156752
G10090_7672	100503915	Smpd5	0.406718	0.52889	0.365887	0.207917	0.747255	0.651941	0.583076	0.298327	0.177294	-0.198801	0.756044	0.645993	0.176358	0.778312	0.663859	0.375159	0.485826	0.366994
G10090_15838	270599	Gm648	NA	NA	NA	2.30768	0.148891	0.0907717	-0.0108723	1	0.995748	3.26397	0.0879001	0.0442405	NA	NA	NA	-2.31855	0.14776	0.0892627
G10090_22039	106766	Stap2	-0.0166888	0.916413	0.847951	-0.542479	3.50508e-08	9.09533e-09	-0.260086	0.0111188	0.00383134	-0.52579	1.70561e-07	3.53713e-08	-0.243397	0.0186951	0.00740127	0.282393	0.00909345	0.00416891
G10090_33048	243510	Ccdc142	-0.226383	0.096271	0.0419437	-0.171038	0.185734	0.117071	0.189571	0.13199	0.0646138	0.0553454	0.741023	0.628403	0.415955	0.00037387	0.000109007	0.360609	0.00153234	0.000624027
G10090_16182	72085	Osgepl1	0.0283782	0.73006	0.589334	-0.0353661	0.618883	0.501576	-0.127939	0.0413048	0.016805	-0.0637443	0.348242	0.226991	-0.156317	0.00961711	0.00357072	-0.0925725	0.141679	0.0847634
G10090_4594	74117	Actr3	-0.135907	4.7941e-30	1.74492e-31	0.0453605	0.000134835	4.88945e-05	-0.149701	7.52844e-37	2.39196e-38	0.181268	2.91719e-54	9.15618e-56	-0.0137944	0.385358	0.247399	-0.195062	7.44845e-64	3.65884e-65
G10090_10741	11459	Acta1	-0.430695	0	0	-0.728579	0	0	-0.344938	0	0	-0.297884	0	0	0.0857569	2.14473e-90	3.24526e-92	0.383641	0	0
G10090_17470	30927	Snai3	0.987122	0.0926083	0.0399406	1.0402	0.0515686	0.0273303	0.458613	0.532414	0.379321	0.0530771	0.947729	0.894499	-0.528509	0.366868	0.2328	-0.581586	0.272851	0.180768
G10090_9325	68877	Maf1	-0.0854228	0.000335159	7.55646e-05	-0.141352	2.52956e-10	5.69701e-11	0.0133186	0.672171	0.526278	-0.0559294	0.0258993	0.0112408	0.0987415	1.76919e-05	4.33722e-06	0.154671	2.98721e-12	6.07211e-13
G10090_24903	259028	Olfr532	NA	NA	NA	NA	NA	NA	NA	NA	NA	-0.642917	0.736333	0.621852	NA	NA	NA	NA	NA	NA
G10090_1667	228355	Madd	-0.215516	0.000257885	5.73533e-05	-0.154482	0.00720766	0.00324063	0.125226	0.0314417	0.0122986	0.0610338	0.39568	0.266083	0.340741	4.66495e-10	7.35228e-11	0.279707	1.73636e-07	4.82818e-08
G10090_7762	19697	Rela	-0.15184	5.39288e-11	5.51044e-12	-0.190299	2.85309e-17	4.47003e-18	0.0579063	0.0164054	0.00593562	-0.0384592	0.162612	0.0904137	0.209746	7.10875e-21	5.71719e-22	0.248205	2.54925e-29	2.68061e-30
G10090_17737	17922	Myo7b	-0.109645	0.406741	0.253539	-0.268821	0.0127088	0.00594916	-0.0415039	0.775896	0.658873	-0.159176	0.195995	0.112711	0.0681411	0.631365	0.480277	0.227317	0.0400738	0.0206909
G10090_1886	19035	Ppib	0.167927	5.55976e-27	2.32484e-28	0.142115	3.98322e-20	5.51882e-21	0.215776	1.09117e-45	2.6872e-47	-0.0258113	0.148263	0.0810978	0.0478492	0.00314349	0.00106302	0.0736605	1.35532e-06	4.04784e-07
G10090_8284	225908	Myrf	-0.324026	0.0536924	0.0209663	-0.413344	0.00754365	0.00340224	-0.142976	0.436729	0.288664	-0.0893184	0.680544	0.552599	0.18105	0.335462	0.207389	0.270369	0.106139	0.0611528
G10090_20219	319322	Sf3b2	-0.0227256	0.219892	0.113773	-0.0184523	0.284746	0.194309	0.0980404	1.85877e-11	2.02551e-12	0.00427334	0.849747	0.766333	0.120766	1.07548e-16	1.0858e-17	0.116493	4.05459e-16	6.81291e-17
G10090_1933	17913	Myo1c	-0.165469	4.80298e-67	6.49051e-69	-0.25589	1.79126e-158	2.61964e-160	-0.0531432	4.46107e-08	6.63156e-09	-0.0904217	3.93537e-19	3.76309e-20	0.112326	5.66492e-31	2.94969e-32	0.202747	2.1667e-98	6.28985e-100
G10090_6501	17191	Mbd2	0.0193954	0.643739	0.484774	-0.0200882	0.586359	0.467909	0.0444778	0.196147	0.104305	-0.0394836	0.255846	0.155354	0.0250825	0.512781	0.361643	0.0645661	0.0361489	0.0184949
G10090_20238	433804	Zfp985	-0.0106251	0.996102	0.97026	0.810758	0.00220874	0.000923269	-0.922467	0.0147896	0.00527364	0.821384	0.00250606	0.000883545	-0.911842	0.0161722	0.00629348	-1.73323	5.89934e-09	1.47212e-09
G10090_14861	60425	Doc2g	0.0483077	0.797917	0.675035	-0.144396	0.317912	0.220883	-0.171608	0.259408	0.147843	-0.192704	0.180132	0.102009	-0.219916	0.126004	0.0634228	-0.0272122	0.882852	0.822473
G10090_1283	381582	Tmem240	-0.278222	0.753545	0.617419	0.248786	0.721824	0.621103	0.940218	0.0787577	0.0353289	0.527008	0.458296	0.322007	1.21844	0.024302	0.00989215	0.691432	0.170768	0.105262
G10090_20500	68920	1110065P20Rik	-0.0202337	0.791329	0.667041	-0.317429	4.15393e-10	9.49272e-11	-0.0718751	0.229201	0.126285	-0.297195	1.07513e-08	2.02402e-09	-0.0516414	0.42123	0.277258	0.245554	2.355e-06	7.19473e-07
G10090_1345	14991	H2-M3	0.179767	0.253265	0.13606	-0.0195427	0.92401	0.874364	0.163157	0.293014	0.173277	-0.19931	0.17514	0.0986923	-0.0166102	0.941275	0.887117	0.1827	0.202093	0.127645
G10090_7991	404194	Gfral	0.0437058	0.995173	0.970401	-1.59921	0.412678	0.302273	-0.595835	0.767147	0.647626	-1.64292	0.421172	0.289206	-0.639541	0.745071	0.623687	1.00338	0.674548	0.55866
G10090_32339	14284	Fosl2	-0.0759914	0.00174621	0.00045169	-0.025372	0.332627	0.232714	0.0925494	4.22363e-05	8.97864e-06	0.0506194	0.0427845	0.0196865	0.168541	2.03966e-14	2.3549e-15	0.117921	6.08609e-08	1.63445e-08
G10090_1685	18795	Plcb1	0.122777	0.5367	0.373241	0.522505	0.000114125	4.0971e-05	0.191056	0.271771	0.15697	0.399728	0.00399772	0.00146431	0.0682787	0.732564	0.608071	-0.331449	0.014795	0.00704537
G10090_21498	67439	Xab2	0.0361627	0.415936	0.261272	-0.0446602	0.251092	0.167033	0.0446498	0.277301	0.160854	-0.0808229	0.0284998	0.0125016	0.00848711	0.867757	0.790079	0.08931	0.0113114	0.00527107
G10090_13197	14272	Fnta	-0.0422099	0.102034	0.0450202	-0.0889638	6.62884e-05	2.30894e-05	-0.129785	6.53306e-09	8.91137e-10	-0.0467539	0.0594688	0.0283949	-0.0875755	0.000165998	4.61933e-05	-0.0408216	0.0998225	0.0570957
G10090_31155	67876	Coq10b	-0.0357557	0.312255	0.178898	0.102586	0.000180468	6.61423e-05	-0.35923	1.62659e-36	5.19919e-38	0.138342	5.1121e-07	1.11278e-07	-0.323474	4.25439e-29	2.39916e-30	-0.461816	7.80393e-63	3.89776e-64
G10090_7714	93703	Pcdhgb6	-0.561005	4.47261e-06	7.73184e-07	-0.256634	0.0317963	0.0160791	0.0581866	0.696645	0.564596	0.304371	0.023638	0.0101376	0.619191	1.71573e-07	3.3815e-08	0.31482	0.00628191	0.00280431
G10090_2997	229363	Gmps	0.123176	9.211e-08	1.28172e-08	0.250317	8.22657e-32	7.65798e-33	-0.179962	1.96057e-14	1.71866e-15	0.127141	4.3259e-09	7.88001e-10	-0.303138	1.09123e-40	4.25279e-42	-0.430279	7.23595e-87	2.46748e-88
G10090_10696	17992	Ndufa4	-0.0272509	0.212471	0.109012	-0.157671	3.71196e-19	5.35776e-20	-0.139037	6.71015e-15	5.68954e-16	-0.13042	5.42087e-13	7.3121e-14	-0.111786	7.94991e-10	1.27571e-10	0.0186338	0.405142	0.289893
G10090_15697	51813	Ccnc	0.0121018	0.865688	0.772983	0.423286	6.52507e-27	7.09473e-28	-0.269177	5.0866e-09	6.87343e-10	0.411184	5.27162e-25	3.92884e-26	-0.281279	8.92042e-10	1.43938e-10	-0.692463	2.15592e-64	1.0563e-65
G10090_8320	71091	Cdkl1	NA	NA	NA	2.57071	0.0860344	0.0486107	1.57409	0.458831	0.309932	3.52701	0.0490164	0.0228872	NA	NA	NA	-0.996624	0.428739	0.314346
G10090_31059	15944	Irgm1	0.0652118	0.0826181	0.0347946	0.0752522	0.0275292	0.0137217	0.0647805	0.0768532	0.0343079	0.0100405	0.831525	0.741341	-0.000431254	0.991995	0.988716	-0.0104717	0.810201	0.728241
G10090_15271	12315	Calm3	0.00693199	0.725268	0.584218	-0.0623362	2.96277e-06	9.05579e-07	0.165143	3.89289e-40	1.09778e-41	-0.0692682	2.77176e-07	5.85734e-08	0.158211	1.38114e-36	6.05881e-38	0.227479	7.8911e-75	3.16604e-76
G10090_16988	100041306	Gm3264	0.520996	0.372286	0.22601	0.462497	0.390174	0.282552	0.353296	0.571906	0.420811	-0.0584983	0.938932	0.882616	-0.1677	0.787747	0.678067	-0.109202	0.855269	0.786965
G10090_23361	101056408	Gm15816	0.690637	0.266022	0.145033	-0.965404	0.193279	0.122527	-0.5334	0.50974	0.358093	-1.65604	0.00784997	0.00304143	-1.22404	0.0421404	0.0183093	0.432004	0.648406	0.527907
G10090_10304	100502777	Gm38422	0.174102	0.611956	0.452726	-0.442342	0.13887	0.0833288	0.189065	0.562308	0.409229	-0.616444	0.0306865	0.0135622	0.0149628	0.980198	0.946733	0.631407	0.0214491	0.0104982
G10090_17192	67422	Dhdds	-0.080641	0.0426435	0.0160348	-0.181848	2.54692e-07	7.06246e-08	0.0207961	0.669187	0.523472	-0.101207	0.00852405	0.00332589	0.101437	0.00647237	0.00231979	0.202644	6.19619e-09	1.55131e-09
G10090_1847	208117	Aph1b	0.0623402	0.363832	0.218791	0.223575	1.42477e-05	4.63117e-06	-0.022466	0.776146	0.659333	0.161235	0.00259701	0.000917921	-0.0848062	0.177413	0.0949949	-0.246041	1.62373e-06	4.87933e-07
G10090_25155	232187	Smyd5	0.103207	0.0216796	0.00730068	-0.0665025	0.1479	0.0899891	0.0385434	0.466392	0.317256	-0.169709	4.54255e-05	1.23153e-05	-0.0646634	0.169492	0.0899992	0.105046	0.0145295	0.00691063
G10090_18075	19744	Rheb	0.00415191	0.913767	0.844395	0.065227	0.00380615	0.00164618	-0.240961	6.59554e-27	3.04655e-28	0.0610751	0.00873646	0.0034182	-0.245113	1.42914e-27	8.5045e-29	-0.306188	1.34095e-44	9.45986e-46
G10090_20061	11568	Aebp1	-0.353813	4.34816e-144	2.3559e-146	-0.135993	2.43006e-24	2.86316e-25	-0.0191579	0.241705	0.135641	0.217821	6.78712e-53	2.18633e-54	0.334655	9.1995e-129	8.77312e-131	0.116835	3.30184e-18	5.09183e-19
G10090_15558	75555	1700020D05Rik	-0.956294	0.721802	0.577239	-0.0142484	1	0.99212	0.57409	0.775308	0.65966	0.942046	0.704693	0.582909	1.53038	0.471647	0.323517	0.588339	0.749647	0.651766
G10090_511	57811	Rgr	NA	NA	NA	NA	NA	NA	NA	NA	NA	-0.0579542	0.98947	0.977337	NA	NA	NA	NA	NA	NA
G10090_11786	19217	Ptger2	0.391629	0.657238	0.498898	0.985752	0.0986918	0.0567006	0.777624	0.258599	0.147291	0.594123	0.342721	0.222456	0.385995	0.595588	0.444807	-0.208128	0.744495	0.64462
G10090_20375	105245868	Gm48909	NA	NA	NA	NA	NA	NA	NA	NA	NA	1.00374	0.676613	0.548375	0.993631	0.692239	0.553342	-0.0101071	1	0.994218
G10090_25486	13874	Ereg	0.553481	1.90339e-10	2.00554e-11	0.917966	5.80727e-32	5.38373e-33	0.265252	0.00631281	0.00202909	0.364486	9.37721e-07	2.09958e-07	-0.288229	0.000813813	0.000249023	-0.652714	2.89427e-18	4.45781e-19
G10090_5540	381836	Sbk2	-0.108612	0.392698	0.242082	-0.657042	3.5422e-10	8.04973e-11	-0.144413	0.218367	0.118671	-0.54843	5.75965e-07	1.26106e-07	-0.0358009	0.806647	0.706336	0.512629	2.36636e-06	7.23093e-07
G10090_1986	232491	Pyroxd1	0.0370868	0.541	0.377783	0.125987	0.00481461	0.00211724	-0.231399	6.7499e-07	1.14207e-07	0.0889007	0.0629621	0.0302869	-0.268486	4.63666e-09	7.95327e-10	-0.357386	2.89758e-16	4.82104e-17
G10090_18878	59053	Hgh1	-0.282655	1.24064e-05	2.26807e-06	-0.370251	2.99285e-09	7.22379e-10	-0.133188	0.0501887	0.0210054	-0.0875961	0.273427	0.168323	0.149466	0.0340619	0.0143749	0.237062	0.000301234	0.00011244
G10090_5400	20536	Slc4a3	-0.0477197	0.182326	0.089989	-0.33631	1.6505e-29	1.66026e-30	0.0297845	0.424996	0.278956	-0.28859	3.52696e-21	3.09693e-22	0.0775042	0.0144056	0.00555013	0.366094	2.88312e-35	2.54925e-36
G10090_19373	78908	Igsf3	-0.235788	1.01478e-11	9.84512e-13	0.148477	4.01265e-06	1.24128e-06	0.194226	1.30167e-09	1.66175e-10	0.384265	1.02889e-31	5.96195e-33	0.430014	5.24129e-40	2.07599e-41	0.045749	0.193953	0.121594
G10090_18990	67272	Cmtm5	NA	NA	NA	NA	NA	NA	NA	NA	NA	-1.05795	0.669165	0.537428	NA	NA	NA	NA	NA	NA
G10090_14904	228361	Ambra1	-0.137122	0.000284349	6.36015e-05	-0.0436369	0.281291	0.191414	0.177268	2.21574e-07	3.56944e-08	0.0934847	0.0161364	0.00667438	0.31439	3.26262e-20	2.71729e-21	0.220905	3.85224e-11	8.33833e-12
G10090_14621	195727	Nhs	0.0907033	0.501436	0.340087	0.786266	3.18755e-20	4.3941e-21	0.0299466	0.845512	0.753053	0.695563	3.82696e-16	4.28919e-17	-0.0607567	0.667812	0.519848	-0.756319	4.65403e-19	6.96763e-20
G10090_20269	328829	9830107B12Rik	NA	NA	NA	NA	NA	NA	NA	NA	NA	-0.0579542	0.98947	0.977337	NA	NA	NA	NA	NA	NA
G10090_25083	16952	Anxa1	0.0937546	1.44543e-28	5.58344e-30	0.136123	4.86548e-62	2.28007e-63	-0.0541706	8.01712e-10	1.00406e-10	0.0423687	6.0011e-07	1.31735e-07	-0.147925	2.70271e-69	5.56728e-71	-0.190294	1.37673e-118	3.0978e-120
G10090_11820	101867	Rrp8	-0.0289586	0.605629	0.444802	-0.0526811	0.24541	0.162036	-0.0979344	0.0259377	0.00995046	-0.0237225	0.668009	0.534059	-0.0689758	0.142197	0.0730017	-0.0452533	0.343044	0.236763
G10090_6889	230809	Pdik1l	0.250157	0.0038232	0.00106705	0.590166	7.93594e-16	1.33367e-16	0.252887	0.00281003	0.000835444	0.34001	3.28723e-06	7.85727e-07	0.00273059	0.987374	0.970174	-0.337279	2.45303e-06	7.51286e-07
G10090_32093	320184	Lrrc58	-0.217424	2.9604e-16	2.05877e-17	0.203675	3.52584e-17	5.54422e-18	-0.160143	1.41928e-09	1.82187e-10	0.421099	8.42515e-64	2.17869e-65	0.0572813	0.0641637	0.0292733	-0.363818	6.0862e-50	3.90393e-51
G10090_4556	76002	Ms4a18	-0.126219	0.881729	0.798828	0.94511	0.0393606	0.0202997	0.863597	0.0812311	0.0366509	1.07133	0.0246781	0.0106308	0.989816	0.0456843	0.0200321	-0.0815128	0.877756	0.815834
G10090_28271	17906	Myl2	-0.053913	0.0362969	0.013292	-0.850818	8.34405e-257	6.2075e-259	-0.462657	7.85116e-87	8.11464e-89	-0.796905	1.31622e-217	5.77032e-220	-0.408744	7.79483e-66	1.72459e-67	0.388161	1.74289e-46	1.19419e-47
G10090_3106	20970	Sdc3	0.0955739	0.0574894	0.0227385	0.217698	3.10527e-07	8.67193e-08	0.328103	2.50284e-15	2.06787e-16	0.122124	0.00642093	0.00244492	0.232529	2.30299e-08	4.16994e-09	0.110405	0.00873075	0.00399267
G10090_17389	67139	Mis12	0.0934405	0.0239484	0.00815633	0.304422	1.17235e-18	1.72197e-19	-0.0080287	0.894809	0.821621	0.210982	1.5606e-09	2.73966e-10	-0.101469	0.0108098	0.00404861	-0.312451	1.2461e-19	1.82132e-20
G10090_28041	66220	Zdhhc12	0.0847903	0.274704	0.150992	-0.0949091	0.183638	0.11554	0.0561862	0.489547	0.33916	-0.179699	0.00700792	0.00268802	-0.0286042	0.744169	0.624044	0.151095	0.0228628	0.0112539
G10090_3045	66599	Rdm1	0.0791215	0.410716	0.256671	-0.0245289	0.809671	0.727196	0.0212077	0.850873	0.761247	-0.10365	0.232758	0.137978	-0.0579138	0.554901	0.403766	0.0457366	0.634053	0.513046
G10090_11610	70894	Efcab3	0.107836	0.752818	0.616103	0.0961756	0.747249	0.652174	-0.320557	0.279449	0.162456	-0.0116605	0.986386	0.955927	-0.428393	0.118478	0.0590543	-0.416732	0.110916	0.0641652
G10090_8165	69553	Ripor3	-0.32331	0.0218011	0.007343	-0.603657	4.70527e-06	1.46451e-06	-0.0930734	0.56874	0.417502	-0.280347	0.073001	0.0358163	0.230237	0.119739	0.0598125	0.510583	0.000163842	5.92353e-05
G10090_27826	24015	Abce1	0.130207	3.78069e-14	3.05579e-15	0.31792	2.46662e-88	7.66945e-90	-0.183525	4.36116e-25	2.16194e-26	0.187714	3.51735e-32	2.00685e-33	-0.313731	2.84018e-74	5.43514e-76	-0.501445	7.76705e-206	7.63068e-208
G10090_20402	244962	Snx14	0.121347	0.00181287	0.000471244	0.233769	1.89506e-11	3.99088e-12	-0.0491147	0.282838	0.165437	0.112422	0.00207025	0.000720028	-0.170462	4.67335e-06	1.06338e-06	-0.282884	4.43256e-16	7.45644e-17
G10090_18180	83557	Lin28a	-0.441721	0.737949	0.598455	-0.821603	0.468249	0.354276	-0.0108723	1	0.988751	-0.379882	0.792305	0.693739	0.430849	0.732549	0.607477	0.810731	0.479886	0.360683
G10090_18871	243914	Lgi4	-0.0406864	0.920786	0.853728	0.198745	0.456132	0.343049	0.29788	0.260401	0.148492	0.239432	0.388668	0.260256	0.338567	0.194037	0.105549	0.0991351	0.719685	0.617824
G10090_9509	12946	Cr1l	0.0203538	0.665016	0.508766	-0.0175146	0.672419	0.568309	-0.105941	0.00233526	0.000682373	-0.0378684	0.339336	0.219181	-0.126294	0.000196222	5.50404e-05	-0.0884259	0.00999161	0.00460537
G10090_103	67726	Fam114a2	-0.00629903	0.872317	0.783684	-0.0661114	0.00872586	0.00397482	-0.0890044	0.000450063	0.000113449	-0.0598124	0.0228966	0.00978041	-0.0827053	0.00119818	0.000376464	-0.022893	0.440646	0.325157
G10090_943	108899	2700081O15Rik	-0.119503	0.000102626	2.13194e-05	-0.0592171	0.0586225	0.031572	0.042501	0.215005	0.116542	0.0602859	0.0686199	0.0333573	0.162004	3.27586e-08	6.02521e-09	0.101718	0.000504613	0.00019376
G10090_18840	11774	Ap3b1	-0.116292	1.05164e-06	1.66983e-07	0.000576684	1	0.978662	-0.0121687	0.704235	0.573578	0.116869	6.12235e-07	1.34591e-07	0.104123	1.17285e-05	2.80889e-06	-0.0127454	0.673357	0.554537
G10090_4496	333088	Kcp	0.569775	0.238368	0.126097	0.801327	0.045358	0.0237043	1.0177	0.00862748	0.00287656	0.231552	0.611073	0.473961	0.447922	0.260436	0.150658	0.21637	0.586583	0.465452
G10090_10772	70247	Psmd1	0.111576	1.11342e-16	7.48764e-18	0.0363324	0.0112256	0.00520273	-0.112813	3.74012e-16	2.9207e-17	-0.0752438	2.45526e-08	4.74704e-09	-0.224389	3.12461e-63	7.2707e-65	-0.149145	1.7283e-28	1.86008e-29
G10090_13671	117148	Necab2	0.0437058	0.992781	0.982908	-0.0142484	1	0.994428	-0.0108723	1	0.995748	-0.0579542	0.98947	0.977337	-0.0545781	0.988937	0.978657	0.0033761	1	0.99868
G10090_447	74440	Cmip	-0.2107	8.34954e-08	1.15546e-08	-0.0107908	0.834012	0.759928	0.0686781	0.103808	0.0487645	0.199909	2.85449e-07	6.04668e-08	0.279378	1.38962e-13	1.70158e-14	0.0794688	0.0432325	0.022511
G10090_10564	229725	Clcc1	0.203015	1.11702e-06	1.78006e-07	0.248576	3.35583e-10	7.61554e-11	0.0419928	0.437278	0.289082	0.0455605	0.340349	0.220073	-0.161022	0.000107327	2.92455e-05	-0.206583	1.72893e-07	4.80643e-08
G10090_15941	12316	Aspm	0.72586	1.52653e-55	2.53967e-57	1.05146	5.5159e-133	1.00659e-134	0.539768	1.02796e-29	4.21048e-31	0.325601	6.77712e-17	7.29426e-18	-0.186092	2.6969e-05	6.77097e-06	-0.511693	7.72956e-39	6.29554e-40
G10090_21072	50766	Crim1	-0.196673	0.00384442	0.00107334	0.0966975	0.144568	0.0874745	0.0915052	0.199366	0.106374	0.293371	2.77679e-06	6.57545e-07	0.288179	4.70172e-06	1.07073e-06	-0.00519227	0.965676	0.925585
G10090_1950	83436	Plekha2	0.0877984	0.000910295	0.000222003	0.160048	2.73508e-11	5.80162e-12	0.111903	9.39119e-06	1.83582e-06	0.0722494	0.00468571	0.00173656	0.0241049	0.445723	0.300379	-0.0481446	0.063572	0.034391
G10090_343	14766	Adgrg1	-0.257212	2.36222e-08	3.06269e-09	-0.312272	2.99317e-12	6.0008e-13	-0.0974903	0.047461	0.0197093	-0.0550601	0.349745	0.228126	0.159722	0.000931616	0.000287262	0.214782	3.43079e-06	1.06792e-06
G10090_29409	11555	Adrb2	0.0223716	0.785067	0.65866	-0.180538	0.00125506	0.000508184	-0.160426	0.00608237	0.00194765	-0.20291	0.000324402	9.8955e-05	-0.182798	0.00137279	0.000435778	0.0201118	0.792169	0.705908
G10090_10626	319586	Celf5	-0.169288	0.715807	0.567927	0.0682137	0.872957	0.808624	-0.0394415	0.944678	0.890736	0.237502	0.555877	0.416334	0.129846	0.777751	0.66291	-0.107655	0.790151	0.703683
G10090_15262	270672	Map3k15	0.787125	0.0254199	0.00874659	0.922117	0.00347685	0.00149469	0.454317	0.261519	0.149313	0.134993	0.715497	0.596891	-0.332807	0.363387	0.229505	-0.4678	0.135817	0.0807568
G10090_5781	217893	Pacs2	-0.305305	1.24762e-145	6.5212e-148	-0.207259	1.55177e-71	6.11747e-73	-0.00614167	0.710195	0.579611	0.0980451	7.22466e-15	8.66647e-16	0.299163	2.92241e-140	2.43395e-142	0.201118	1.47166e-67	6.7254e-69
G10090_9547	11804	Aplp2	0.120888	1.07571e-14	8.36542e-16	0.206812	4.45244e-44	3.00378e-45	0.154762	2.49844e-24	1.28158e-25	0.0859244	1.45811e-08	2.77188e-09	0.0338743	0.0461841	0.0202806	-0.0520501	0.000657774	0.000255905
G10090_15769	66411	Tbcb	0.0232585	0.589292	0.426342	-0.168444	6.83579e-08	1.81598e-08	0.0245865	0.549731	0.395867	-0.191702	1.00163e-09	1.72718e-10	0.00132804	0.98631	0.963548	0.19303	3.73546e-10	8.58513e-11
G10090_2574	16408	Itgal	-0.415726	0.687856	0.532554	-0.47368	0.595209	0.477034	-0.0108723	1	0.985899	-0.0579542	0.976667	0.935959	0.404854	0.683772	0.543313	0.462808	0.60762	0.487209
G10090_13754	100198	H6pd	-0.137746	0.00186497	0.0004855	0.101268	0.0146525	0.00693261	0.269146	1.53288e-12	1.54031e-13	0.239014	3.63841e-09	6.5722e-10	0.406892	4.43684e-26	2.83208e-27	0.167878	8.1627e-06	2.61949e-06
G10090_5680	71865	Fbxo30	0.0169338	0.769093	0.639767	0.252976	9.63399e-13	1.88184e-13	-0.203967	2.66722e-07	4.32908e-08	0.236042	5.32261e-11	8.29555e-12	-0.220901	1.96094e-08	3.53441e-09	-0.456943	9.94491e-37	8.4655e-38
G10090_30034	17149	Magoh	0.0102959	0.843376	0.742685	0.0647647	0.0646936	0.0352366	-0.123684	0.000402098	0.000100358	0.0544688	0.144143	0.0782668	-0.13398	0.000102692	2.79498e-05	-0.188449	7.44986e-09	1.87604e-09
G10090_6828	76357	Trmt5	0.0529047	0.491076	0.32993	0.128187	0.0311539	0.0157087	0.00746728	0.944449	0.89046	0.0752824	0.255786	0.155302	-0.0454374	0.552037	0.401226	-0.12072	0.0431821	0.0224819
G10090_30065	71909	Haus5	0.210698	0.0105832	0.00325835	0.211906	0.00626552	0.00279473	0.207209	0.0102846	0.00351045	0.00120788	0.990409	0.986004	-0.00348932	0.98584	0.959641	-0.0046972	0.981788	0.945135
G10090_19856	57230	Sap30bp	0.00207418	0.984483	0.946015	-0.110353	0.000901646	0.000359065	0.0457112	0.232637	0.129068	-0.112427	0.000936834	0.000306485	0.043637	0.259798	0.150257	0.156064	1.16518e-06	3.46298e-07
G10090_19307	78896	1500015O10Rik	0.162026	0.543662	0.380577	0.0811712	0.753708	0.661741	0.227287	0.339837	0.209206	-0.0808546	0.765731	0.65641	0.0652617	0.812227	0.712822	0.146116	0.53118	0.411793
G10090_14013	12236	Bub1b	0.473297	1.61911e-35	4.77849e-37	0.562705	5.32244e-53	3.00861e-54	0.468332	1.99778e-35	6.61509e-37	0.0894076	0.0188933	0.00793232	-0.00496531	0.939448	0.884738	-0.0943729	0.0101968	0.00470901
G10090_3368	105247180	Gm42323	NA	NA	NA	NA	NA	NA	NA	NA	NA	NA	NA	NA	-0.639541	0.745071	0.623687	NA	NA	NA
G10090_7370	20465	Sim2	-0.132205	0.0103212	0.00316848	-0.0221248	0.712251	0.611168	0.16283	0.000447602	0.0001128	0.11008	0.0318224	0.014135	0.295034	7.75423e-11	1.1462e-11	0.184955	3.50751e-05	1.18718e-05
G10090_2990	268980	Strn	0.0779142	0.07893	0.0328841	0.368144	8.359e-26	9.4183e-27	0.169205	1.02559e-05	2.01794e-06	0.29023	1.83868e-16	2.02922e-17	0.0912903	0.0243306	0.00990609	-0.19894	9.38899e-09	2.38161e-09
G10090_28280	67619	Nob1	0.132301	0.00146204	0.000372126	-0.0341411	0.482958	0.367432	0.0809709	0.0669984	0.0293059	-0.166442	3.05261e-05	8.10719e-06	-0.0513303	0.274035	0.160599	0.115112	0.00460657	0.00201787
G10090_23277	77630	Prdm8	0.0688697	0.686747	0.531257	0.126713	0.341202	0.239907	0.118532	0.417472	0.272579	0.0578428	0.708828	0.589977	0.0496619	0.761486	0.644279	-0.00818093	0.975881	0.93815
G10090_11926	78816	Gmip	-0.0710644	0.388285	0.238817	-0.0424054	0.594121	0.475538	0.116678	0.0945374	0.0437101	0.028659	0.748198	0.636389	0.187742	0.00422662	0.0014645	0.159083	0.0131637	0.00621013
G10090_18308	66757	Adat2	-0.0155219	0.930513	0.866217	0.0964423	0.38848	0.281053	0.282931	0.00360246	0.00109724	0.111964	0.334606	0.215425	0.298453	0.00200247	0.000653104	0.186489	0.0530974	0.028287
G10090_9636	56703	Pigo	0.00129063	0.988083	0.983611	0.119573	0.0877735	0.0497552	0.17366	0.0116517	0.00404396	0.118283	0.104445	0.0539979	0.172369	0.0121793	0.00461573	0.0540869	0.478985	0.359489
G10090_7218	228785	Mylk2	-0.241655	0.00086714	0.000210097	-0.566878	6.19417e-16	1.03269e-16	-0.406029	7.27762e-09	9.95949e-10	-0.325224	2.2328e-05	5.81502e-06	-0.164374	0.042655	0.0185519	0.16085	0.0523602	0.0278445
G10090_6808	108169093	Gm43828	-0.0653567	0.647431	0.488462	0.193038	0.0571719	0.0306708	0.0756029	0.55988	0.40714	0.258395	0.011287	0.00452296	0.14096	0.229504	0.129336	-0.117435	0.27443	0.181979
G10090_8610	28199	Dcaf11	0.00900834	0.850089	0.752172	-0.174139	9.3641e-09	2.33046e-09	-0.0570357	0.0989396	0.0460169	-0.183148	2.37875e-09	4.24243e-10	-0.066044	0.0489492	0.0216349	0.117104	0.000185638	6.75977e-05
G10090_22315	54194	Akap8l	0.0527045	0.310223	0.177437	-0.0595555	0.205043	0.131132	-0.0301157	0.595125	0.443173	-0.11226	0.0109258	0.00436711	-0.0828201	0.0743468	0.0346564	0.0294398	0.577936	0.457015
G10090_23042	67270	Mrpl42	0.0843599	0.00263442	0.000707974	0.0365507	0.219011	0.141625	-0.0330765	0.314393	0.189069	-0.0478092	0.102511	0.052835	-0.117436	1.10991e-05	2.649e-06	-0.0696272	0.0113407	0.00528615
G10090_8592	276952	Rasl10b	-0.258857	0.623311	0.463947	0.391008	0.30554	0.211102	-0.0910427	0.870805	0.788942	0.649865	0.0953407	0.0485578	0.167814	0.757987	0.639607	-0.482051	0.203064	0.1284
G10090_7354	70351	Ppp4r1	-0.0371536	0.219134	0.113213	-0.00961934	0.767453	0.677273	-0.00679794	0.856627	0.76869	0.0275342	0.364008	0.240066	0.0303556	0.319384	0.195298	0.0028214	0.947078	0.902776
G10090_14380	94180	Acsbg1	0.338578	5.30496e-08	7.14519e-09	-0.0732516	0.339918	0.238961	0.39923	3.02076e-11	3.3669e-12	-0.411829	2.12955e-11	3.20806e-12	0.0606519	0.407999	0.265644	0.472481	2.00821e-15	3.49276e-16
G10090_1735	320772	Mdga2	-0.687477	0.815829	0.702097	NA	NA	NA	NA	NA	NA	NA	NA	NA	NA	NA	NA	NA	NA	NA
G10090_6077	50765	Tfr2	0.253629	0.390007	0.240175	0.0701438	0.826213	0.750615	0.556603	0.0168071	0.00610241	-0.183485	0.527355	0.388538	0.302974	0.218111	0.121598	0.486459	0.0298485	0.0150179
G10090_12565	11306	Abcb7	0.0275539	0.657546	0.499405	0.35652	6.57797e-20	9.19335e-21	-0.181802	6.56693e-05	1.43581e-05	0.328967	7.40799e-17	8.01093e-18	-0.209355	2.82542e-06	6.2835e-07	-0.538322	1.37365e-41	1.03871e-42
G10090_10546	16858	Lgals7	0.735583	0.262935	0.142764	0.192202	0.80765	0.724815	0.376151	0.62699	0.477183	-0.543381	0.390366	0.261815	-0.359433	0.594587	0.443776	0.183948	0.801551	0.718637
G10090_890	57743	Sec61a2	0.0524437	0.170563	0.08302	0.127533	4.69101e-05	1.60712e-05	-0.11624	0.000634332	0.000165443	0.0750898	0.0253616	0.0109655	-0.168684	2.2002e-07	4.37971e-08	-0.243774	3.23939e-15	5.69157e-16
G10090_12808	216080	Ube2d1	-0.137304	1.21565e-11	1.18326e-12	-0.180048	6.63481e-20	9.27701e-21	-0.276412	1.4803e-43	3.84384e-45	-0.042744	0.0653326	0.0315559	-0.139108	4.20451e-11	6.11069e-12	-0.096364	5.64845e-06	1.78758e-06
G10090_22359	217012	Unc45b	0.211731	1.74779e-21	9.33612e-23	-0.220134	8.11375e-21	1.09477e-21	-0.0117268	0.726117	0.597423	-0.431865	1.76334e-81	3.22664e-83	-0.223458	5.29105e-24	3.71036e-25	0.208407	8.89064e-19	1.34737e-19
G10090_24905	114564	Csprs	1.88677	0.119978	0.0546204	3.0355	0.000365726	0.000138458	1.25953	0.385306	0.245358	1.14873	0.0929821	0.0471438	-0.627247	0.577654	0.425868	-1.77598	0.0116711	0.0054579
G10090_8826	242546	Cyp2j12	1.04371	0.695544	0.542939	-0.0142484	1	0.994428	-0.0108723	1	0.995748	-1.05795	0.669165	0.537428	-1.05458	0.682236	0.538732	0.0033761	1	0.99868
G10090_14254	217302	Gpr142	-0.956294	0.721802	0.577239	0.570714	0.754786	0.661536	-1.01087	0.696806	0.555724	1.52701	0.459816	0.32458	-0.0545781	0.988937	0.978657	-1.58159	0.42343	0.307635
G10090_17855	226414	Dars	-0.0309541	0.0928902	0.0401155	-0.00360795	0.872702	0.808166	-0.179473	2.90672e-30	1.16091e-31	0.0273462	0.129858	0.0692568	-0.148518	1.37371e-20	1.12314e-21	-0.175865	1.36859e-29	1.41916e-30
G10090_19657	16973	Lrp5	-0.205082	2.87484e-12	2.6718e-13	-0.0683112	0.0239588	0.0117913	0.210519	4.69537e-15	3.94227e-16	0.136771	5.59047e-06	1.36645e-06	0.415601	6.0069e-52	1.80639e-53	0.27883	1.05906e-25	1.24655e-26
G10090_3697	16985	Lsp1	-0.060015	0.000135452	2.87084e-05	-0.261238	3.33104e-69	1.37673e-70	-0.0154914	0.416722	0.271983	-0.201223	7.8668e-40	3.54878e-41	0.0445236	0.00544994	0.00192718	0.245747	2.74826e-61	1.40575e-62
G10090_1694	102334	Ankrd10	0.0487212	0.0906004	0.0388898	-0.0975747	0.000128341	4.63601e-05	-0.0960423	0.000253852	6.1236e-05	-0.146296	5.32614e-09	9.77648e-10	-0.144763	8.45039e-09	1.47582e-09	0.0015324	0.985469	0.949741
G10090_17689	58202	Nelfb	-0.130954	2.7873e-05	5.3319e-06	-0.152481	3.4506e-07	9.67363e-08	0.0605328	0.0646801	0.0281392	-0.0215274	0.602662	0.465083	0.191487	1.07398e-10	1.6039e-11	0.213014	2.40249e-13	4.61097e-14
G10090_30502	67219	Med18	-0.085192	0.605184	0.444244	0.24467	0.0366678	0.0187827	0.107448	0.462444	0.313892	0.329862	0.00520859	0.00194623	0.19264	0.149272	0.0774214	-0.137222	0.269801	0.178568
G10090_8428	24050	2022-09-03	0.17495	0.803207	0.687677	0.116996	0.856552	0.788064	-0.0812616	0.920106	0.856912	-0.0579542	0.945455	0.891632	-0.256212	0.698819	0.560824	-0.198258	0.749407	0.652697
G10090_9672	110854	Ptpa	-0.0867404	1.14657e-06	1.83007e-07	-0.101121	3.7041e-09	8.99235e-10	0.0645572	0.000239392	5.75342e-05	-0.014381	0.533228	0.394289	0.151298	3.46093e-19	3.03428e-20	0.165679	2.12332e-23	2.71319e-24
G10090_7581	75735	Pank1	-0.0109483	0.940262	0.879967	0.254139	0.000541354	0.000209733	0.146484	0.0801254	0.0360856	0.265088	0.000411932	0.000127827	0.157432	0.0570093	0.0256432	-0.107655	0.172639	0.106591
G10090_8222	17112	Tm4sf1	0.188608	3.85761e-19	2.32617e-20	0.289855	4.05889e-47	2.55761e-48	0.178603	1.53716e-17	1.1131e-18	0.101246	7.55352e-07	1.67445e-07	-0.0100052	0.736457	0.61224	-0.111252	2.63689e-08	6.90101e-09
G10090_20111	67890	Ufm1	0.000872354	0.995022	0.968701	0.00803109	0.798725	0.714876	-0.183353	8.68824e-15	7.41666e-16	0.00715874	0.833807	0.746501	-0.184225	7.80263e-15	8.79526e-16	-0.191384	1.77467e-16	2.9336e-17
G10090_2896	22628	Ywhag	-0.0946031	1.96359e-14	1.55455e-15	-0.0574229	2.84448e-06	8.67976e-07	0.0320869	0.0147735	0.00526697	0.0371802	0.00501935	0.00187042	0.12669	8.49327e-26	5.50774e-27	0.0895098	5.92847e-14	1.1134e-14
G10090_11744	67463	Poc5	0.138521	0.00966537	0.00294742	0.128183	0.0118932	0.00553861	-0.104316	0.0688979	0.0302335	-0.0103387	0.890506	0.820065	-0.242837	1.35669e-06	2.91884e-07	-0.232499	2.41786e-06	7.40208e-07
G10090_3587	18984	Por	-0.0959228	0.000608861	0.000143638	-0.0616943	0.026155	0.0129752	0.170825	7.72069e-12	8.19652e-13	0.0342285	0.286115	0.178442	0.266748	1.63317e-26	1.02275e-27	0.232519	3.13204e-21	4.32574e-22
G10090_22862	24069	Sufu	-0.174092	7.50786e-05	1.53191e-05	-0.0252315	0.632608	0.515998	0.13612	0.00115713	0.00031656	0.14886	0.00069662	0.000223827	0.310212	2.33138e-14	2.70061e-15	0.161352	5.89946e-05	2.03716e-05
G10090_1959	622127	Cyp3a57	NA	NA	NA	NA	NA	NA	NA	NA	NA	1.52701	0.459816	0.32458	NA	NA	NA	NA	NA	NA
G10090_12741	11767	Ap1m1	0.0456041	0.16781	0.0813273	-0.0627814	0.0341284	0.0173799	0.0275518	0.437501	0.289285	-0.108385	0.000138181	3.98942e-05	-0.0180522	0.637774	0.487302	0.0903333	0.00140596	0.000570513
G10090_22103	621430	Vmn2r79	1.23635	0.108947	0.0486746	1.82225	0.00273724	0.0011602	1.3517	0.061261	0.0264426	0.585902	0.313141	0.199008	0.115347	0.888466	0.815825	-0.470555	0.403242	0.288125
G10090_9176	68929	Mospd3	-0.174905	0.00191888	0.000500269	-0.233804	1.02811e-05	3.29216e-06	0.0259781	0.718457	0.588966	-0.0588987	0.387436	0.259161	0.200883	0.00020407	5.73846e-05	0.259782	6.8006e-07	1.97548e-07
G10090_24063	11655	Alas1	0.147572	2.10025e-05	3.948e-06	-0.0974675	0.00707805	0.0031765	-0.0405814	0.346953	0.21507	-0.24504	3.21464e-13	4.27897e-14	-0.188154	2.64986e-08	4.83003e-09	0.0568862	0.144398	0.0867194
G10090_19737	71939	Apol6	0.0955179	0.328669	0.191046	-0.10556	0.241021	0.158694	0.126835	0.154816	0.0780502	-0.201078	0.0162764	0.0067416	0.031317	0.775795	0.660627	0.232395	0.00345697	0.00148319
G10090_3621	170770	Bbc3	-0.0798977	0.429823	0.273516	-0.264609	0.000972519	0.000388896	0.0765905	0.421775	0.276277	-0.184711	0.0341875	0.0153462	0.156488	0.0644645	0.0294433	0.3412	1.05325e-05	3.4147e-06
G10090_15268	108077	Skiv2l	-0.0670111	0.025587	0.00881879	-0.0662791	0.0184361	0.0088775	0.126314	1.45411e-06	2.56143e-07	0.000731968	0.983883	0.977381	0.193325	8.39003e-14	1.01188e-14	0.192593	3.69655e-14	6.88608e-15
G10090_12723	212483	Fam193b	0.109478	0.0216604	0.0072901	0.261129	1.44746e-10	3.2084e-11	0.280511	8.21563e-12	8.73769e-13	0.151652	0.00031755	9.66632e-05	0.171034	4.04107e-05	1.03718e-05	0.019382	0.707791	0.604384
G10090_9953	239463	Fam83a	1.45874	0.219518	0.113516	2.30768	0.00753176	0.0033952	2.58765	0.00197476	0.000568589	0.848936	0.273534	0.168423	1.12891	0.110719	0.0546805	0.279972	0.682994	0.577149
G10090_3610	213990	Agap3	-0.192684	2.42187e-15	1.79541e-16	-0.267003	5.2277e-29	5.35834e-30	0.028623	0.327578	0.199443	-0.0743192	0.00622688	0.00236352	0.221307	2.03383e-20	1.6732e-21	0.295626	8.25249e-36	7.19745e-37
G10090_15222	74770	Hhatl	0.0221726	0.953879	0.899886	-0.376818	0.0785226	0.0438797	-0.280333	0.230664	0.127606	-0.398991	0.0688358	0.0334972	-0.302506	0.187206	0.101393	0.0964855	0.723749	0.622391
G10090_9510	11777	Ap3s1	-0.0345388	0.265983	0.144978	0.268543	1.81694e-32	1.65093e-33	-0.197063	3.95998e-15	3.31472e-16	0.303082	8.60928e-40	3.88919e-41	-0.162524	2.05068e-10	3.11989e-11	-0.465606	1.05669e-89	3.45599e-91
G10090_2955	17179	Matk	-0.562015	0.262247	0.142282	-0.499675	0.270453	0.182861	-0.0957612	0.867814	0.784377	0.06234	0.937837	0.881051	0.466254	0.363619	0.230299	0.403914	0.403821	0.288692
G10090_14988	102294	Cyp4v3	0.143947	0.131589	0.0609964	0.379984	6.79396e-07	1.95218e-07	0.196002	0.0245851	0.0093641	0.236037	0.00282184	0.00100384	0.0520548	0.633251	0.482517	-0.183982	0.0186123	0.009013
G10090_1010	207607	Ccdc40	1.62867	0.145706	0.0687988	1.20814	0.29774	0.204936	-0.595835	0.767147	0.647626	-0.420524	0.688441	0.561417	-2.2245	0.0551466	0.0247071	-1.80398	0.145053	0.0872091
G10090_9264	22337	Vdr	-0.203923	4.00419e-09	4.74745e-10	0.0839903	0.0137423	0.006467	-0.0401649	0.332039	0.202753	0.287914	3.75427e-18	3.77359e-19	0.163758	2.91889e-06	6.50621e-07	-0.124155	0.000171234	6.2038e-05
G10090_5157	50497	Hspa14	0.110198	0.000815705	0.000196647	0.153638	4.49487e-07	1.27269e-07	0.0247289	0.558513	0.405967	0.0434398	0.222664	0.130763	-0.0854695	0.00984793	0.00366394	-0.128909	2.45484e-05	8.20147e-06
G10090_33154	215449	Rap1b	-0.0955543	1.49395e-08	1.89219e-09	0.190965	4.18783e-36	3.43505e-37	-0.219634	8.30457e-41	2.29417e-42	0.286519	4.63572e-76	9.66082e-78	-0.124079	4.23503e-13	5.35269e-14	-0.410598	4.4336e-152	7.25022e-154
G10090_10510	67203	Nde1	0.147859	8.32548e-07	1.30338e-07	0.151535	1.67382e-07	4.56691e-08	0.119281	8.48184e-05	1.89291e-05	0.0036759	0.946193	0.892568	-0.0285782	0.441572	0.296712	-0.0322541	0.339608	0.233939
G10090_7156	72585	Lypd1	-0.39267	0.785072	0.658614	-0.0118968	1	0.988477	0.247054	0.84543	0.753897	0.380773	0.77442	0.668189	0.639724	0.601622	0.451609	0.258951	0.820064	0.742356
G10090_17638	212933	Pm20d1	-0.956294	0.592602	0.430513	-0.0142484	1	0.988856	-2.01087	0.280385	0.163367	0.942046	0.576536	0.437393	-1.05458	0.682236	0.538732	-1.99662	0.253977	0.166372
G10090_25961	20324	Cavin2	-0.108214	2.88301e-05	5.52786e-06	0.100454	2.9812e-05	1.00049e-05	-0.12778	4.07986e-07	6.75465e-08	0.208668	3.94665e-18	3.96946e-19	-0.019566	0.572125	0.420773	-0.228234	5.94141e-22	8.00623e-23
G10090_6529	76073	Pcgf5	-0.0711028	0.142554	0.0669151	0.123438	0.00213439	0.000890697	-0.155315	0.000281179	6.84559e-05	0.19454	1.24839e-06	2.83087e-07	-0.0842123	0.0737608	0.0343035	-0.278753	1.25865e-12	2.5074e-13
G10090_13799	11674	Aldoa	0.188884	2.38777e-226	7.15356e-229	-0.0523599	2.69656e-17	4.21964e-18	0.0682119	2.22007e-29	9.26329e-31	-0.241244	0	0	-0.120672	2.44196e-95	3.46212e-97	0.120572	1.15533e-89	3.78594e-91
G10090_7011	93888	Pcdhb17	0.00935427	0.888478	0.809247	0.103719	0.0127967	0.00599516	-0.0913082	0.0468265	0.0194159	0.0943649	0.0293945	0.0129333	-0.100662	0.0254934	0.010412	-0.195027	1.16879e-06	3.47443e-07
G10090_281	328505	Skint7	NA	NA	NA	-0.599211	0.742692	0.645765	NA	NA	NA	NA	NA	NA	NA	NA	NA	NA	NA	NA
G10090_8737	114604	Prdm15	0.0733512	0.300628	0.169516	0.0193041	0.801176	0.717528	-0.0585774	0.425049	0.279073	-0.0540471	0.442754	0.308597	-0.131929	0.0338325	0.014263	-0.0778816	0.230057	0.147758
G10090_20524	231147	Sh3tc1	-0.132617	0.660649	0.50273	-0.249465	0.306742	0.212088	0.168949	0.51597	0.363819	-0.116848	0.696089	0.57075	0.301566	0.209845	0.115882	0.418414	0.0574804	0.0308369
G10090_13515	215653	Rassf2	0.1601	0.0747689	0.0309647	0.271459	0.000431787	0.000165252	0.225083	0.00611013	0.00195771	0.11136	0.199163	0.114811	0.0649827	0.512787	0.361614	-0.0463769	0.623188	0.502595
G10090_29545	67988	Tmx3	-0.00496723	0.899228	0.82477	0.440591	2.71759e-100	7.1711e-102	-0.19838	7.98686e-17	6.02301e-18	0.445558	1.53829e-100	1.90589e-102	-0.193413	6.63872e-16	7.06121e-17	-0.638971	7.16854e-197	7.90598e-199
G10090_26026	105247050	Gm42226	-0.10151	0.445067	0.285912	0.117079	0.287507	0.19665	0.295602	0.00263454	0.000778395	0.218589	0.0409069	0.0187264	0.397112	4.16184e-05	1.07003e-05	0.178523	0.0693906	0.0378818
G10090_32377	23832	Xcr1	0.0808407	0.894499	0.816783	-0.411865	0.379968	0.273663	-1.18369	0.0164285	0.00594921	-0.492706	0.297826	0.187468	-1.26453	0.008455	0.00310001	-0.77182	0.154848	0.0941143
G10090_22886	11689	Alox5	-0.204476	1.07036e-45	2.25153e-47	-0.418656	1.38204e-180	1.67845e-182	-0.258677	7.98394e-73	9.98375e-75	-0.214179	7.13099e-44	2.90423e-45	-0.0542002	0.000790745	0.000241411	0.159979	4.41139e-25	5.32375e-26
G10090_26177	22687	Zpr1	0.0448711	0.264261	0.143686	-0.0628804	0.0759185	0.0422193	0.0243034	0.576722	0.425679	-0.107751	0.00146989	0.000497777	-0.0205677	0.650125	0.500087	0.0871838	0.00998468	0.00460155
G10090_10851	56878	Rbms1	-0.0176261	0.49569	0.333788	0.252131	2.7738e-47	1.74079e-48	-0.17153	3.60202e-19	2.36013e-20	0.269757	1.22014e-52	3.96144e-54	-0.153903	2.0715e-15	2.25469e-16	-0.42366	1.09952e-124	2.29284e-126
G10090_15410	66142	Cox7b	0.0681861	0.00122169	0.000305579	0.000514233	1	0.978315	-0.0974626	2.29126e-06	4.14719e-07	-0.0676718	0.000995802	0.000327357	-0.165649	5.62342e-17	5.5773e-18	-0.0979768	1.13248e-06	3.36435e-07
G10090_5861	330963	Ankdd1a	0.0437058	0.987402	0.951684	0.155677	0.885116	0.824108	0.321119	0.760272	0.637263	0.111971	0.931889	0.872976	0.277414	0.79268	0.683724	0.165443	0.868078	0.802437
G10090_14361	22415	Wnt3	-1.54126	0.480949	0.320107	-0.0142484	1	0.990349	NA	NA	NA	1.52701	0.459816	0.32458	NA	NA	NA	NA	NA	NA
G10090_19496	320825	Samd5	NA	NA	NA	3.98575	0.0122783	0.00573203	3.31106	0.0898816	0.041288	2.94205	0.0340911	0.0152932	2.26735	0.179755	0.0965286	-0.674696	0.52774	0.405614
G10090_19831	66859	Slc16a9	-0.126219	0.827925	0.718524	0.0252799	0.97834	0.940331	-0.0108723	1	0.974493	0.151499	0.771695	0.663116	0.115347	0.834907	0.741856	-0.0361523	0.956778	0.914752
G10090_20458	319172	Hist1h2ab	-1.68908	0.260923	0.141472	-1.50924	0.255187	0.171006	0.945831	0.314968	0.189495	0.179843	0.954721	0.903827	2.63491	0.0173182	0.00678239	2.45507	0.0177809	0.00857769
G10090_24282	77446	Heg1	-0.173268	3.58566e-32	1.21823e-33	0.117321	2.23494e-17	3.49018e-18	0.161605	4.47879e-32	1.69162e-33	0.290589	1.00297e-93	1.45294e-95	0.334873	4.91212e-126	4.8406e-128	0.0442844	0.00175882	0.000721277
G10090_18685	18778	Pla2g1b	0.628668	0.761875	0.629611	-1.01425	0.666472	0.554404	-1.01087	0.696806	0.555724	-1.64292	0.421172	0.289206	-1.63954	0.434954	0.290204	0.0033761	1	0.99868
G10090_11396	71156	Lrrc72	-1.17869	0.360338	0.216173	-0.821603	0.468249	0.354276	-0.818227	0.507889	0.356258	0.357083	0.833718	0.744594	0.360459	0.834205	0.742267	0.0033761	1	0.997359
G10090_29231	18515	Pbx2	0.00394941	0.96383	0.913882	0.00297529	0.97368	0.934428	0.0749803	0.0797647	0.0358875	-0.000974116	0.984976	0.978656	0.0710309	0.099637	0.0483584	0.072005	0.0780629	0.0432841
G10090_1360	71648	Optn	-0.0457559	0.38843	0.238931	-0.346486	7.72458e-17	1.23086e-17	-0.315279	5.92914e-14	5.38669e-15	-0.30073	1.94248e-12	2.72261e-13	-0.269524	3.01609e-10	4.68071e-11	0.0312062	0.586227	0.465095
G10090_18036	239408	Tmem74	0.236351	0.78129	0.654022	0.637828	0.279767	0.190315	0.93666	0.0930774	0.042943	0.401477	0.532907	0.393984	0.700309	0.212246	0.117586	0.298832	0.590837	0.469633
G10090_7233	216963	Git1	-0.32642	2.13286e-68	2.80067e-70	-0.211111	3.59548e-31	3.42927e-32	-0.0234433	0.29608	0.175695	0.115309	7.73835e-09	1.44058e-09	0.302977	5.98753e-59	1.50364e-60	0.187668	9.10622e-25	1.10877e-25
G10090_22627	235330	Ttc12	0.154774	0.0109075	0.00337071	-0.0102381	0.904776	0.84903	0.10391	0.104007	0.0489048	-0.165012	0.00474444	0.00176013	-0.0508646	0.472252	0.325674	0.114148	0.0567355	0.0303905
G10090_15734	17144	Magea8	0.0908249	0.550684	0.386862	0.132544	0.290291	0.198886	0.0918504	0.530379	0.376957	0.0417192	0.787722	0.68347	0.00102547	0.994024	0.992065	-0.0406938	0.778203	0.688037
G10090_22343	17390	Mmp2	-0.320361	9.29136e-179	3.79046e-181	-0.0778578	1.03154e-12	2.01821e-13	-0.124203	7.9434e-30	3.23838e-31	0.242503	1.62458e-100	2.02311e-102	0.196159	6.79578e-65	1.52947e-66	-0.0463448	5.23654e-05	1.79862e-05
G10090_8351	67604	Get4	-0.0757509	0.00599082	0.00174057	-0.155221	7.0685e-10	1.6369e-10	0.0182234	0.591068	0.439587	-0.0794699	0.00369961	0.00134666	0.0939743	0.000326803	9.44942e-05	0.173444	3.4532e-12	7.04561e-13
G10090_14864	382252	Bclaf3	-0.0220399	0.851662	0.755085	0.538216	1.41522e-16	2.27937e-17	-0.271541	0.000765871	0.000202877	0.560256	2.49354e-17	2.62361e-18	-0.249501	0.00223681	0.000736927	-0.809757	3.62417e-33	3.39745e-34
G10090_12251	108168740	Gm46731	0.174973	0.774741	0.646046	0.2128	0.673959	0.570125	0.0423659	0.959669	0.912647	0.0378268	0.963987	0.917745	-0.132607	0.822051	0.725364	-0.170434	0.745983	0.646216
G10090_2068	16764	Aff3	0.529133	0.683798	0.528147	0.248786	0.846571	0.775355	0.252162	0.858949	0.772391	-0.280347	0.820186	0.726463	-0.276971	0.825875	0.729631	0.0033761	1	0.996766
G10090_14536	223666	Arhgap39	-0.169863	0.000542742	0.000126656	-0.075594	0.133742	0.0799036	0.0874828	0.0823144	0.0372027	0.0942688	0.0720443	0.0353149	0.257346	1.93561e-08	3.48629e-09	0.163077	0.00032484	0.000121622
G10090_18999	330485	Tmem145	NA	NA	NA	NA	NA	NA	NA	NA	NA	NA	NA	NA	NA	NA	NA	0.0033761	1	0.99868
G10090_1037	234371	Tmem161a	0.0629406	0.0265457	0.00920671	-0.173335	1.7006e-11	3.56513e-12	-0.0188436	0.589222	0.437762	-0.236276	2.07639e-20	1.8905e-21	-0.0817842	0.0022075	0.00072643	0.154491	2.49091e-09	6.05796e-10
G10090_24374	19400	Rapsn	-0.160016	8.73388e-19	5.33898e-20	-0.34682	1.97474e-82	6.66745e-84	-0.152881	1.30141e-17	9.38237e-19	-0.186804	7.44066e-23	6.01814e-24	0.00713484	0.795555	0.690351	0.193939	2.80911e-25	3.36516e-26
G10090_12901	68298	Ncapd2	0.368425	4.58491e-25	2.08378e-26	0.42652	4.17611e-35	3.52368e-36	0.519356	1.0951e-52	2.10301e-54	0.058095	0.131587	0.0703126	0.150931	7.6723e-06	1.79259e-06	0.0928356	0.00612731	0.00272869
G10090_8054	20815	Srpk1	0.0933431	0.0268855	0.00935715	0.0994428	0.0110637	0.00512138	0.0584117	0.193499	0.102749	0.0060997	0.923828	0.86249	-0.0349315	0.471846	0.324974	-0.0410312	0.350177	0.242418
G10090_10975	100041230	Hist1h4m	NA	NA	NA	4.79722	0.000343778	0.000129581	5.02123	0.000137306	3.15363e-05	1.75352	0.0407091	0.0186229	1.97752	0.0150827	0.00583402	0.224006	0.761722	0.669071
G10090_25334	68050	Akirin1	-0.0354837	0.13219	0.0613846	-0.155251	3.25523e-15	5.62168e-16	-0.220659	1.33652e-28	5.7472e-30	-0.119767	3.9611e-09	7.18278e-10	-0.185176	5.6643e-20	4.76436e-21	-0.0654084	0.0023979	0.00100327
G10090_20786	224481	Tfb1m	-0.069837	0.521883	0.359111	-0.11441	0.206328	0.132125	-0.207377	0.0196813	0.00727157	-0.0445726	0.691632	0.565118	-0.13754	0.155151	0.0808654	-0.0929671	0.343312	0.23697
G10090_30494	105244808	Gm40353	NA	NA	NA	-0.0142484	1	0.994428	0.989128	0.699061	0.564257	NA	NA	NA	NA	NA	NA	1.00338	0.674548	0.55866
G10090_28304	69736	Nup37	0.105106	0.0739613	0.0305689	0.343202	5.50038e-13	1.06181e-13	0.109422	0.0542195	0.0229414	0.238095	8.38171e-07	1.8655e-07	0.0043156	0.968582	0.927755	-0.23378	8.01631e-07	2.34387e-07
G10090_10435	72149	Strada	0.0928566	0.0761405	0.0315812	-0.0149064	0.812847	0.73227	0.0363697	0.553828	0.399983	-0.107763	0.0287188	0.0126104	-0.0564868	0.308295	0.187341	0.0512762	0.341342	0.235437
G10090_31835	67169	Nradd	0.0314977	0.488391	0.327752	-0.0838335	0.0204221	0.00991306	0.0369523	0.385572	0.246019	-0.115331	0.00119816	0.00039921	0.0054546	0.925313	0.864308	0.120786	0.000468864	0.000179349
G10090_30045	66521	Rwdd1	0.00928477	0.813835	0.700019	0.0690313	0.0076634	0.00346113	-0.156854	1.3459e-09	1.72423e-10	0.0597465	0.0272604	0.0118869	-0.166139	1.19432e-10	1.78818e-11	-0.225886	7.48351e-20	1.08574e-20
G10090_14736	70369	Bag5	0.0174742	0.677061	0.521175	0.002978	0.955294	0.912288	0.00130883	0.995792	0.961422	-0.0144962	0.712261	0.593468	-0.0161654	0.690787	0.552006	-0.00166917	0.986299	0.950666
G10090_14774	67299	Dock7	0.100614	5.2609e-15	3.99732e-16	0.247308	6.97144e-94	2.01692e-95	0.0649269	8.03099e-07	1.37266e-07	0.146694	3.95251e-34	2.11199e-35	-0.0356867	0.00929408	0.00344488	-0.182381	6.99991e-53	4.25931e-54
G10090_14031	55993	Msh4	NA	NA	NA	3.57071	0.0410026	0.0212626	NA	NA	NA	0.527008	0.693439	0.567475	-2.05458	0.265327	0.154373	-2.58159	0.0850739	0.0476677
G10090_29006	52575	Trmt10c	0.117204	0.0420101	0.0157565	0.233062	2.47498e-06	7.50348e-07	-0.146952	0.0102823	0.00350899	0.115858	0.02896	0.0127237	-0.264156	5.14634e-07	1.06532e-07	-0.380014	1.79536e-14	3.28529e-15
G10090_11755	59050	Nsa2	0.0517487	0.00785464	0.00234868	0.108194	3.82745e-10	8.72719e-11	-0.089432	1.27549e-06	2.23215e-07	0.0564454	0.00201466	0.000699927	-0.141181	2.43492e-15	2.66263e-16	-0.197626	1.42648e-30	1.43941e-31
G10090_24847	231470	Fras1	0.249813	0.080472	0.0337164	0.182898	0.190675	0.120622	0.315172	0.0171291	0.00623573	-0.0669151	0.683678	0.556143	0.0653588	0.695012	0.556619	0.132274	0.340809	0.234917
G10090_10253	26754	Cops5	-0.0218295	0.429072	0.272874	-0.0943343	7.25338e-06	2.2885e-06	-0.167944	1.26536e-15	1.02043e-16	-0.0725049	0.000998626	0.000328413	-0.146114	6.63855e-12	9.17977e-13	-0.0736092	0.000843359	0.000332276
G10090_21052	66928	Dmac1	0.0408612	0.424864	0.269223	-0.110709	0.00718146	0.00322793	-0.0463541	0.344189	0.212675	-0.15157	0.000188496	5.56421e-05	-0.0872153	0.0437289	0.0190857	0.0643546	0.147244	0.0888485
G10090_2926	14120	Fbp2	0.901687	0.0931	0.0402417	0.30768	0.640318	0.52359	0.632984	0.282669	0.165302	-0.594007	0.253374	0.153032	-0.268703	0.644096	0.494323	0.325304	0.571505	0.450879
G10090_8346	94346	Tmem40	-0.236402	0.776822	0.649019	-0.516749	0.450652	0.338469	-1.77641	0.0219505	0.00820096	-0.280347	0.736702	0.620784	-1.54	0.0636395	0.0290017	-1.25966	0.143108	0.0857403
G10090_27373	57312	Mrps31	-0.0555936	0.302242	0.170695	-0.147622	0.000757887	0.000298972	-0.0978182	0.0388745	0.015712	-0.0920281	0.0561858	0.0266846	-0.0422247	0.451584	0.305363	0.0498035	0.333997	0.22946
G10090_22007	14472	Gbx2	0.0437058	0.994249	0.965825	-1.01425	0.519929	0.403129	-2.01087	0.280385	0.163367	-1.05795	0.522529	0.383124	-2.05458	0.265327	0.154373	-0.996624	0.671223	0.56131
G10090_9758	12335	Capn3	0.244891	1.07422e-08	1.34003e-09	0.0387387	0.463608	0.349968	0.115063	0.013924	0.0049321	-0.206153	1.14764e-06	2.59365e-07	-0.129829	0.00302319	0.00101965	0.0763241	0.104015	0.0598234
G10090_13488	338371	Endov	-0.11245	0.0156871	0.00507972	-0.134079	0.00186819	0.000774384	0.0714294	0.130323	0.0636233	-0.021629	0.71616	0.597582	0.183879	1.38885e-05	3.35624e-06	0.205508	5.96627e-07	1.72518e-07
G10090_120	380753	Atxn7l1	0.097477	0.0844892	0.0357334	0.136613	0.00620021	0.00276402	-0.00707274	0.936332	0.879939	0.0391358	0.526011	0.38678	-0.10455	0.0541394	0.0242042	-0.143686	0.00378194	0.00163364
G10090_33068	108167830	Gm46240	0.000637055	0.99847	0.997961	-0.346824	0.274191	0.185746	0.205446	0.542979	0.388648	-0.347461	0.298694	0.188185	0.204809	0.544709	0.393614	0.552269	0.0537942	0.0286991
G10090_1144	20750	Spp1	0.525593	0	0	0.667405	0	0	0.413406	0	0	0.141813	3.45824e-190	1.77976e-192	-0.112186	4.27905e-109	5.14172e-111	-0.253999	0	0
G10090_27655	100045792	Ect2l	0.11082	0.883816	0.80117	0.116996	0.856552	0.788064	-0.402288	0.552403	0.398496	0.00617615	0.991884	0.988544	-0.513108	0.419849	0.275895	-0.519284	0.375848	0.264882
G10090_5617	66923	Pbrm1	0.0457635	0.0546611	0.0214212	0.407261	8.39992e-106	2.067e-107	-0.125252	5.05443e-09	6.82351e-10	0.361498	2.37487e-83	4.11932e-85	-0.171015	3.36902e-16	3.50846e-17	-0.532513	2.47337e-173	3.2765e-175
G10090_30478	12227	Btg2	-0.060926	0.166824	0.0807857	-0.0509308	0.216379	0.139703	0.028865	0.550185	0.396334	0.00999514	0.8562	0.775905	0.089791	0.0236066	0.0095618	0.0797958	0.0385119	0.0198113
G10090_5063	381522	Ccdc180	-1.27822	0.420084	0.265217	-2.33618	0.143778	0.0868549	-0.747838	0.621779	0.470698	-1.05795	0.669165	0.537428	0.530384	0.791877	0.684088	1.58834	0.422547	0.305575
G10090_32957	408190	Wfdc13	1.62867	0.25481	0.137329	-1.01425	0.666472	0.554404	0.57409	0.775308	0.65966	-2.64292	0.0850519	0.0426043	-1.05458	0.432466	0.286991	1.58834	0.422547	0.305575
G10090_11299	74126	Syvn1	-0.189518	6.21353e-08	8.45608e-09	-0.143088	2.84827e-05	9.54072e-06	0.0484783	0.222001	0.121213	0.0464298	0.272656	0.16764	0.237996	2.04086e-12	2.72608e-13	0.191566	8.37564e-09	2.11714e-09
G10090_21657	19079	Prkab1	0.0616218	0.190089	0.0947536	0.0171923	0.738366	0.640337	0.155622	6.82568e-05	1.49499e-05	-0.0444296	0.346748	0.225775	0.0940005	0.0216627	0.00870421	0.13843	0.000289691	0.000107874
G10090_32427	20863	Stfa3	NA	NA	NA	NA	NA	NA	-1.01087	0.696806	0.555724	NA	NA	NA	NA	NA	NA	NA	NA	NA
G10090_16102	319875	Tmprss11b	-0.618661	3.94838e-07	5.93716e-08	-0.776557	1.03427e-10	2.27806e-11	-0.920457	1.18622e-13	1.10646e-14	-0.157896	0.346253	0.225386	-0.301796	0.0535201	0.0238967	-0.1439	0.405165	0.289859
G10090_20544	22146	Tuba1c	0.0696949	1.7621e-11	1.73761e-12	-0.0630267	1.2904e-09	3.04159e-10	0.0666689	8.60008e-11	9.89827e-12	-0.132722	3.83203e-39	1.75544e-40	-0.00302604	0.843961	0.756233	0.129696	2.61099e-38	2.14645e-39
G10090_9116	22253	Unc5c	0.0724648	0.610736	0.450421	0.400789	2.42895e-05	8.08516e-06	0.352415	0.000402748	0.000100571	0.328324	0.000738761	0.000238212	0.27995	0.00538027	0.00190151	-0.0483743	0.672557	0.566197
G10090_19392	110454	Ly6a	0.178583	2.6907e-79	2.96718e-81	0.0308319	0.00276965	0.00117447	0.158802	1.49921e-63	2.14255e-65	-0.147751	1.50473e-55	4.5986e-57	-0.019781	0.0644325	0.0294123	0.12797	1.29208e-42	9.5409e-44
G10090_11355	71027	Tmem30c	0.0437058	0.995173	0.970401	0.400789	0.799242	0.714652	NA	NA	NA	0.357083	0.833718	0.744594	NA	NA	NA	NA	NA	NA
G10090_18558	22690	Zfp28	0.093909	0.361734	0.217298	0.0339799	0.750426	0.655424	-0.0129172	0.926449	0.866455	-0.0599291	0.566176	0.427213	-0.106826	0.27404	0.160619	-0.0468971	0.657169	0.538123
G10090_21637	381204	Naaladl1	0.851061	0.498724	0.337262	1.89264	0.0202653	0.00982918	-0.42591	0.804248	0.697624	1.04158	0.180343	0.102186	-1.27697	0.299171	0.180265	-2.31855	0.00719529	0.00324762
G10090_31770	320522	Bhlha9	NA	NA	NA	-0.599211	0.742692	0.645765	-0.595835	0.767147	0.647626	NA	NA	NA	NA	NA	NA	0.0033761	1	0.998133
G10090_17971	66481	Rps21	0.00340974	0.890093	0.811115	-0.259273	1.72071e-67	7.35244e-69	0.0925739	2.41494e-10	2.89503e-11	-0.262683	4.60685e-68	1.08007e-69	0.0891642	1.21077e-09	1.98139e-10	0.351847	5.28772e-128	1.06579e-129
G10090_14716	70425	Csnk1g3	0.0757346	0.0502902	0.0194294	0.298523	3.00785e-21	3.99339e-22	-0.0156647	0.754642	0.631003	0.222789	2.75371e-12	3.91213e-13	-0.0913993	0.0126732	0.00482707	-0.314188	2.10759e-23	2.69177e-24
G10090_17074	233073	U2af1l4	0.0184338	0.805426	0.690578	-0.179576	0.000404287	0.000153905	-0.00352286	0.97919	0.93902	-0.198009	0.000113776	3.24796e-05	-0.0219567	0.753581	0.634955	0.176053	0.000527517	0.000203089
G10090_29484	69276	Sec62	0.22647	1.41354e-43	3.26173e-45	0.376782	4.04781e-129	7.79861e-131	-0.205421	1.06657e-31	4.08965e-33	0.150312	1.47497e-22	1.21173e-23	-0.431892	3.8436e-147	3.05455e-149	-0.582203	3.69168e-287	1.84853e-289
G10090_3516	208154	Btla	0.744145	0.394869	0.2441	0.570714	0.497634	0.381254	-0.0108723	1	0.987975	-0.173431	0.848207	0.763839	-0.755018	0.372631	0.237263	-0.581586	0.491651	0.372252
G10090_11673	19157	Cyth1	-0.0450621	0.405748	0.252739	-0.0749912	0.0973287	0.0558092	0.0583985	0.230599	0.127687	-0.0299291	0.58969	0.452225	0.103461	0.0197726	0.00786678	0.13339	0.00141763	0.000575428
G10090_14797	381801	Tatdn2	-0.0607952	0.140716	0.0658733	-0.152519	1.38505e-05	4.49412e-06	-0.0804583	0.0359507	0.014333	-0.0917239	0.0162759	0.00674036	-0.0196631	0.69504	0.556686	0.0720608	0.0598756	0.0322509
G10090_31823	211673	Arfgef1	-0.058425	0.0296461	0.0105201	0.214735	1.84439e-22	2.34082e-23	-0.177159	1.81162e-13	1.70598e-14	0.27316	2.78615e-34	1.47814e-35	-0.118734	2.00295e-06	4.38435e-07	-0.391894	2.03147e-68	9.14205e-70
G10090_26463	19041	Ppl	-0.503782	0.295772	0.16623	-0.0922509	0.85229	0.783329	-0.2588	0.60513	0.453828	0.411531	0.393634	0.264519	0.244982	0.667693	0.51897	-0.166549	0.734847	0.63438
G10090_22695	19219	Ptger4	0.0861891	0.072247	0.0296854	0.371474	2.08776e-22	2.65633e-23	0.264089	3.60488e-11	4.04554e-12	0.285284	1.09562e-13	1.41938e-14	0.1779	1.05731e-05	2.51405e-06	-0.107384	0.00578009	0.00256893
G10090_1446	319675	Cep295	0.280221	3.06423e-07	4.54713e-08	0.595494	3.18268e-34	2.74414e-35	0.050163	0.492272	0.342367	0.315273	5.15998e-11	8.02569e-12	-0.230058	2.29111e-05	5.70119e-06	-0.545331	1.73918e-29	1.81337e-30
G10090_5729	238386	Btbd7	0.0936852	0.000634828	0.000150533	0.31065	1.484e-38	1.13704e-39	0.101037	0.000155118	3.60431e-05	0.216965	1.70269e-19	1.59462e-20	0.00735141	0.848379	0.761701	-0.209614	8.02567e-19	1.21527e-19
G10090_2527	320662	Casc1	0.660377	0.0418303	0.015681	0.703352	0.0183388	0.00882481	0.141131	0.757043	0.633783	0.0429747	0.92055	0.858669	-0.519246	0.104491	0.0510996	-0.562221	0.0588185	0.0316219
G10090_16050	20422	Sem1	0.0425803	0.190078	0.0947241	-0.171712	2.42527e-10	5.45135e-11	-0.00257127	0.964481	0.9195	-0.214292	2.35245e-15	2.75765e-16	-0.0451516	0.147035	0.0759805	0.169141	4.27623e-10	9.8578e-11
G10090_23105	232970	Phldb3	-0.137753	0.0475359	0.0181835	-0.320211	2.78726e-07	7.7537e-08	-0.101106	0.155112	0.0782291	-0.182458	0.00777178	0.00300768	0.0366467	0.683044	0.536178	0.219105	0.000754589	0.000295436
G10090_14184	545654	Gm13285	1.35603	0.0410712	0.0153493	-1.48268	0.164085	0.101652	0.273653	0.792977	0.682282	-2.83871	0.000276095	8.33424e-05	-1.08238	0.0882438	0.0420826	1.75634	0.0754346	0.0416499
G10090_9861	20867	Stip1	-0.0571173	0.000243094	5.38316e-05	-0.0836	1.12027e-08	2.80299e-09	-0.0341655	0.0360069	0.01436	-0.0264827	0.121563	0.0642995	0.0229518	0.19473	0.106037	0.0494345	0.00115863	0.00046545
G10090_21737	22751	Zfp90	0.0956506	0.182865	0.0902902	0.1474	0.0163641	0.007808	0.0486514	0.542679	0.38833	0.0517497	0.482553	0.345933	-0.0469992	0.551148	0.40037	-0.0987489	0.122412	0.0717541
G10090_9815	106512	Gpsm3	0.264474	0.242685	0.129046	-0.144952	0.550562	0.433795	0.276567	0.202545	0.108354	-0.409427	0.0465402	0.0216038	0.012093	0.977357	0.941845	0.42152	0.0329732	0.0167405
G10090_17575	26405	Map3k2	-0.0501494	0.16953	0.0823337	0.476163	5.12164e-73	1.98652e-74	0.0399466	0.270502	0.155926	0.526312	6.54551e-86	1.08128e-87	0.090096	0.00468573	0.00163907	-0.436216	1.52616e-62	7.63227e-64
G10090_20767	242377	Pm20d2	0.236351	0.849695	0.75131	0.178397	0.874334	0.810957	0.351698	0.751638	0.627221	-0.0579542	0.976667	0.935959	0.115347	0.928698	0.869182	0.173301	0.869679	0.804579
G10090_21137	66901	Proz	-0.452252	0.24623	0.131402	0.158588	0.666684	0.552525	0.295231	0.399212	0.257804	0.61084	0.0728957	0.0357601	0.747483	0.0213501	0.00855552	0.136643	0.694014	0.58943
G10090_1605	68626	Elac2	-0.154007	0.000476321	0.000109941	-0.154835	0.000232223	8.60852e-05	-0.0247966	0.666158	0.520337	-0.000827429	0.98872	0.98382	0.129211	0.0035341	0.00120747	0.130038	0.0023953	0.00100203
G10090_14289	213326	Scyl2	0.075565	0.0078495	0.00234614	0.220476	2.63006e-19	3.77442e-20	-0.0632677	0.0308831	0.0120624	0.144911	6.61547e-09	1.22356e-09	-0.138833	1.54377e-07	3.03277e-08	-0.283744	9.37277e-31	9.41613e-32
G10090_5126	207615	Wdr37	-0.040883	0.485922	0.325786	0.2123	2.60737e-07	7.24002e-08	-0.0788747	0.119097	0.0572841	0.253183	1.40662e-09	2.46309e-10	-0.0379917	0.518045	0.366804	-0.291175	1.44759e-12	2.8939e-13
G10090_23898	20339	Sele	NA	NA	NA	NA	NA	NA	NA	NA	NA	NA	NA	NA	NA	NA	NA	1.00338	0.674548	0.55866
G10090_4529	442803	A830005F24Rik	-0.0455616	0.937734	0.876435	0.14925	0.697014	0.594636	-0.700532	0.0708863	0.0312101	0.194812	0.629292	0.49399	-0.654971	0.0976937	0.0473096	-0.849783	0.0150573	0.00717793
G10090_2978	116838	Rims2	0.901687	0.0931	0.0402417	1.3433	0.00206951	0.000862045	0.0765905	0.935598	0.878831	0.441617	0.319258	0.203677	-0.825096	0.114362	0.0566828	-1.26671	0.00332485	0.0014225
G10090_22538	27260	Plek2	-0.0151879	0.994281	0.970609	-0.570642	0.296849	0.204116	-0.131167	0.845406	0.752904	-0.555454	0.341443	0.221074	-0.115979	0.862238	0.782888	0.439475	0.45489	0.338148
G10090_15470	20558	Slfn4	0.52209	0.206015	0.104833	0.757234	0.0268164	0.0133323	-0.0232195	0.985798	0.947181	0.235144	0.542815	0.403723	-0.54531	0.17103	0.0909464	-0.780454	0.02224	0.010922
G10090_6751	73893	Tmem202	-0.296634	0.20986	0.107351	-0.122773	0.60499	0.487854	-0.1652	0.50596	0.354404	0.173861	0.491519	0.354328	0.131434	0.637788	0.487272	-0.0424276	0.877516	0.815444
G10090_4168	18578	Pde4b	0.0991859	0.0102297	0.00313451	0.505255	1.72468e-58	8.63052e-60	0.124384	0.000659681	0.000172559	0.40607	1.19195e-38	5.53602e-40	0.0251986	0.593359	0.442275	-0.380871	2.88929e-35	2.55654e-36
G10090_16097	212111	Inpp5a	0.0486297	0.239403	0.126843	-0.0100269	0.828339	0.752968	0.08817	0.0138561	0.00490275	-0.0586566	0.123335	0.0653467	0.0395404	0.334666	0.206642	0.098197	0.00395613	0.00171515
G10090_29211	56095	Ftsj3	0.0740093	0.00271957	0.000733111	0.00547134	0.868977	0.803225	0.0100088	0.766447	0.648453	-0.068538	0.00459489	0.00170057	-0.0640005	0.00913621	0.00337997	0.00453749	0.892982	0.835702
G10090_5636	319885	Zcchc7	0.145829	0.00272072	0.000733595	0.230362	1.67579e-07	4.57333e-08	-0.194932	7.87022e-05	1.74637e-05	0.0845327	0.0824532	0.0411297	-0.340761	1.72317e-13	2.12315e-14	-0.425293	1.04546e-21	1.42005e-22
G10090_29830	22092	Rsph1	0.503137	0.328258	0.190776	-0.0142484	1	0.972708	-0.0108723	1	0.979173	-0.517386	0.286174	0.178497	-0.51401	0.300263	0.181353	0.0033761	1	0.993532
G10090_23689	207965	Vcpkmt	0.0542557	0.542151	0.37907	0.112385	0.108473	0.0630342	0.0701921	0.389484	0.24936	0.0581293	0.47111	0.335366	0.0159364	0.870382	0.793299	-0.042193	0.599594	0.479083
G10090_23442	226139	Cox15	0.0716456	0.154005	0.0734686	0.0166036	0.768334	0.678148	0.0223161	0.707418	0.576847	-0.0550421	0.271525	0.166807	-0.0493295	0.34591	0.215146	0.00571253	0.933193	0.885814
G10090_6582	218461	Pde8b	0.127173	0.412895	0.258665	0.319391	0.00681722	0.00305273	0.347672	0.00392031	0.00120105	0.192218	0.131804	0.0704532	0.2205	0.0790522	0.0371514	0.0282814	0.850732	0.780148
G10090_23513	69260	Ing2	-0.00922635	0.95321	0.89883	-0.00531529	0.978892	0.940986	-0.0768775	0.439026	0.290546	0.00391106	0.986989	0.956951	-0.0676511	0.507057	0.356703	-0.0715622	0.439791	0.324443
G10090_1340	380839	Serpinb1c	0.0495823	0.81693	0.703357	-0.271406	0.0826008	0.0464344	-0.310886	0.0554992	0.0235608	-0.320989	0.0402306	0.018381	-0.360468	0.0214085	0.00858301	-0.0394794	0.853302	0.783316
G10090_5381	17454	Mov10	-0.0241257	0.784563	0.657737	0.186905	0.000816524	0.000323297	0.320462	2.19514e-09	2.86261e-10	0.211031	0.000202293	5.9959e-05	0.344588	1.36498e-10	2.0541e-11	0.133557	0.013741	0.00650163
G10090_9526	16151	Ikbkg	-0.00123581	0.990301	0.956403	0.00979274	0.75567	0.661109	-0.087885	0.000439759	0.000110655	0.0110285	0.737104	0.62419	-0.0866492	0.000520575	0.000155355	-0.0976778	4.66959e-05	1.59856e-05
G10090_8619	19141	Lgmn	0.0947315	4.8726e-07	7.39214e-08	-0.0896654	2.08167e-06	6.26341e-07	0.0121245	0.641353	0.493106	-0.184397	5.9978e-24	4.67583e-25	-0.082607	1.03551e-05	2.45891e-06	0.10179	5.06126e-08	1.35281e-08
G10090_31187	213469	Lgi3	1.62867	0.452172	0.29343	1.98575	0.252701	0.16869	2.57409	0.103022	0.0483164	0.357083	0.833718	0.744594	0.945422	0.487584	0.339812	0.588339	0.644342	0.523311
G10090_5973	68545	Ecscr	0.181209	0.864575	0.773615	0.123255	0.901769	0.844889	0.57409	0.474198	0.324759	-0.0579542	0.96947	0.924936	0.392881	0.640162	0.490062	0.450835	0.547838	0.428388
G10090_28584	94179	Krt23	-0.956294	0.721802	0.577239	NA	NA	NA	-1.01087	0.696806	0.555724	NA	NA	NA	-0.0545781	0.988937	0.978657	NA	NA	NA
G10090_259	14275	Folr1	0.120057	0.715283	0.567353	-0.408527	0.123193	0.072857	-0.305616	0.2915	0.172187	-0.528584	0.040802	0.0186731	-0.425672	0.109496	0.0539789	0.102912	0.760615	0.667665
G10090_3371	404634	H2afy2	0.214171	0.00153739	0.000392972	0.308222	5.70725e-07	1.6294e-07	0.256768	7.03955e-05	1.54813e-05	0.0940513	0.176655	0.0997253	0.0425972	0.610477	0.460196	-0.051454	0.479115	0.359769
G10090_33178	56788	Scube2	0.503137	0.610436	0.450045	1.07321	0.122566	0.0724432	1.31106	0.0528651	0.0222891	0.570077	0.434584	0.301439	0.807918	0.226209	0.127213	0.237841	0.718873	0.616671
G10090_27605	14559	Gdf1	-0.88861	0.0525147	0.0204261	-2.4872	2.23439e-06	6.74707e-07	1.72281	9.14581e-12	9.75032e-13	-1.59859	0.0159345	0.00658274	2.61142	4.02228e-19	3.53922e-20	4.21001	6.43096e-29	6.83572e-30
G10090_15281	13690	Eif4g2	0.016704	0.0117526	0.00366256	0.121059	1.92021e-102	4.90827e-104	-0.107445	3.23434e-74	3.90002e-76	0.104355	1.9766e-75	4.18202e-77	-0.124149	3.06215e-98	4.18566e-100	-0.228504	0	0
G10090_10080	67454	Ikbip	0.120386	0.00041899	9.60943e-05	0.386107	7.73214e-39	5.8801e-40	0.137249	3.22071e-05	6.73978e-06	0.265722	2.91408e-19	2.76429e-20	0.0168637	0.710237	0.57509	-0.248858	1.36751e-17	2.15481e-18
G10090_6118	69399	1700025G04Rik	0.300046	0.000918547	0.00022425	0.658177	2.14755e-17	3.34551e-18	0.540302	2.43693e-11	2.69751e-12	0.358131	3.12867e-06	7.46436e-07	0.240256	0.0033773	0.00115024	-0.117875	0.144132	0.0865141
G10090_11260	14208	Ppm1g	-0.106838	1.69059e-05	3.14454e-06	-0.121509	3.30592e-07	9.25119e-08	-0.00638492	0.860473	0.774777	-0.014671	0.663898	0.529802	0.100453	4.4646e-05	1.15383e-05	0.115124	1.37236e-06	4.10308e-07
G10090_12921	241035	Pkhd1	0.281071	0.0008295	0.000200343	-0.0228744	0.843246	0.771827	-0.0238307	0.851815	0.762742	-0.303945	0.000200365	5.93495e-05	-0.304901	0.000202706	5.69881e-05	-0.000956317	1	0.990349
G10090_1266	15234	Hgf	0.152735	0.0689373	0.0281409	0.93251	6.43862e-53	3.66003e-54	0.295641	5.11436e-05	1.09733e-05	0.779774	1.71901e-38	8.01672e-40	0.142906	0.0661278	0.0302997	-0.636869	5.78064e-28	6.33866e-29
G10090_24331	103611158	Gm38666	-3.42357	0.0737936	0.0304714	-3.48153	0.0523104	0.0277767	-0.264027	0.858553	0.770857	NA	NA	NA	NA	NA	NA	NA	NA	NA
G10090_20959	66443	Tnfaip8l1	0.256155	0.130303	0.0602842	0.161829	0.339089	0.238248	0.354777	0.0203693	0.00754264	-0.0943266	0.612853	0.475672	0.0986218	0.592236	0.440911	0.192948	0.211331	0.134096
G10090_9092	11676	Aldoc	0.400498	0.0374964	0.013815	0.188739	0.362006	0.258608	0.462644	0.0108054	0.00370752	-0.21176	0.285823	0.177516	0.0621455	0.787957	0.678348	0.273905	0.127424	0.0751361
G10090_15205	101055907	Gm15246	0.94417	0.000131775	2.78787e-05	0.860221	0.000381026	0.000144565	0.104605	0.795195	0.685357	-0.0839494	0.772966	0.664626	-0.839565	0.000485032	0.000143915	-0.755616	0.00161735	0.000660288
G10090_21366	504186	Chrna10	-0.431856	0.725534	0.584479	-0.773381	0.464812	0.351173	0.35475	0.730975	0.603285	-0.341526	0.80088	0.704555	0.786606	0.434061	0.288574	1.12813	0.229531	0.147361
G10090_260	20185	Ncor1	0.0907142	2.1544e-07	3.14755e-08	0.228041	9.50923e-46	6.22783e-47	0.0481183	0.00966101	0.00327293	0.137327	2.30406e-17	2.42132e-18	-0.0425959	0.0215863	0.00866802	-0.179922	1.83168e-29	1.91097e-30
G10090_9310	98170	Tmem132a	-0.243518	1.33769e-42	3.18904e-44	-0.275104	3.61128e-55	1.94261e-56	-0.0343031	0.0869944	0.0397119	-0.031586	0.152333	0.0837401	0.209215	1.5083e-31	7.69059e-33	0.240801	3.4379e-42	2.56257e-43
G10090_18091	269642	Nat8l	-0.541257	0.797136	0.677982	-0.599211	0.742692	0.645765	0.726093	0.632605	0.483697	-0.0579542	0.99058	0.967954	1.26735	0.411986	0.269288	1.3253	0.356327	0.248042
G10090_7080	244421	Lonrf1	0.0489872	0.650927	0.491846	0.155285	0.0475105	0.0249803	0.104334	0.241755	0.135685	0.106297	0.213349	0.12452	0.0553464	0.579755	0.428191	-0.0509511	0.573824	0.453036
G10090_12324	68968	Cdan1	-0.0773213	0.265973	0.145142	0.0921986	0.120056	0.0707651	0.088566	0.162875	0.0829756	0.16952	0.00317275	0.00113896	0.165887	0.00424561	0.00147216	-0.00363262	0.979315	0.942258
G10090_15926	73473	Iws1	0.0695354	0.0254789	0.00877338	0.199621	4.20158e-14	7.69947e-15	-0.0620778	0.0501107	0.0209695	0.130085	1.57113e-06	3.61462e-07	-0.131613	3.8981e-06	8.79792e-07	-0.261699	4.30023e-23	5.55756e-24
G10090_8216	57915	Tbc1d1	-0.159908	9.99024e-21	5.57207e-22	-0.266296	9.57457e-56	5.08955e-57	-0.1609	2.18961e-21	1.28242e-22	-0.106387	4.58235e-09	8.36755e-10	-0.000991713	0.983061	0.953561	0.105395	3.43505e-09	8.42598e-10
G10090_385	77577	Spns3	-0.956294	0.592602	0.430513	-2.01425	0.245871	0.162661	-1.01087	0.558039	0.404698	-1.05795	0.669165	0.537428	-0.0545781	0.989062	0.96982	1.00338	0.674548	0.55866
G10090_10207	16498	Kcnab2	1.24534	0.0459136	0.0174474	1.47118	0.00708721	0.00318151	0.837125	0.237869	0.132874	0.225839	0.701951	0.577072	-0.408215	0.518125	0.366746	-0.634054	0.220768	0.140896
G10090_26742	227102	Ormdl1	0.059145	0.3827	0.234455	0.241871	1.35592e-06	3.99871e-07	-0.245388	1.16955e-05	2.31761e-06	0.182726	0.000396961	0.00012298	-0.304533	2.29056e-08	4.14598e-09	-0.487259	7.9236e-22	1.07125e-22
G10090_11070	73835	Ifitm5	-0.219329	0.883456	0.80135	-0.599211	0.632935	0.515661	0.21152	0.873021	0.79184	-0.379882	0.792305	0.693739	0.430849	0.732549	0.607477	0.810731	0.479886	0.360683
G10090_17902	234677	Ces4a	NA	NA	NA	NA	NA	NA	NA	NA	NA	NA	NA	NA	NA	NA	NA	1.58834	0.422547	0.305575
G10090_6351	270192	Rab6b	-0.0477504	0.771075	0.642104	0.20865	0.0592862	0.0320011	0.0950298	0.488872	0.338536	0.256401	0.0222676	0.00948767	0.14278	0.268735	0.156929	-0.113621	0.340071	0.234301
G10090_4507	100043381	Gm14308	0.872145	2.90376e-11	2.90598e-12	-0.2461	0.163426	0.101119	1.61102	6.62135e-48	1.51656e-49	-1.11825	7.37325e-17	7.95462e-18	0.738871	3.97363e-14	4.68377e-15	1.85712	4.50657e-59	2.39368e-60
G10090_10184	623661	Lipt1	0.0755546	0.420337	0.264988	-0.100504	0.225362	0.14632	-0.122999	0.152809	0.0767557	-0.176059	0.0243922	0.0104968	-0.198554	0.0108473	0.00406542	-0.0224948	0.826517	0.749822
G10090_13040	105638	Dph3	0.0440252	0.268623	0.146983	-0.0358128	0.341175	0.239909	-0.0172758	0.701859	0.569762	-0.079838	0.0207511	0.00878484	-0.061301	0.0910739	0.0436754	0.018537	0.662172	0.543437
G10090_3463	319636	Fsd1l	-0.0626949	0.236495	0.124835	0.0659822	0.155252	0.0952618	-0.488183	8.50522e-28	3.79842e-29	0.128677	0.00383618	0.00140173	-0.425488	1.08602e-20	8.85166e-22	-0.554165	5.42837e-37	4.56235e-38
G10090_9467	106947	Slc39a3	-0.235266	3.45142e-14	2.77645e-15	-0.224784	1.178e-13	2.20289e-14	-0.0072492	0.87787	0.798227	0.0104829	0.825904	0.734283	0.228017	1.49057e-13	1.82803e-14	0.217534	7.12479e-13	1.39858e-13
G10090_19024	69094	Tmem160	0.00882521	0.891007	0.812118	-0.281064	1.78715e-12	3.55566e-13	0.0116117	0.844701	0.752114	-0.28989	6.60928e-13	8.96551e-14	0.00278649	0.976249	0.93994	0.292676	1.53847e-13	2.9293e-14
G10090_18997	17130	Smad6	-0.272107	0.0292913	0.0103756	-0.188996	0.116068	0.0681266	0.047461	0.756856	0.633385	0.0831111	0.584983	0.447536	0.319568	0.00656899	0.00235964	0.236457	0.0408531	0.0211425
G10090_13749	54188	Cpsf4	0.0351359	0.583529	0.420425	-0.00116266	1	0.978652	0.0350546	0.568437	0.417134	-0.0362986	0.543129	0.404129	-8.13285e-05	0.998881	0.9985	0.0362173	0.522495	0.400788
G10090_19624	17750	Mt2	1.92551	0	0	2.9862	0	0	2.45125	0	0	1.06069	0	0	0.525743	1.38951e-104	1.76682e-106	-0.534948	1.49696e-159	2.22974e-161
G10090_28025	105590	Zfp957	1.04371	0.451927	0.292004	0.400789	0.799242	0.714652	0.726093	0.632605	0.483697	-0.642917	0.621611	0.485472	-0.317612	0.814203	0.715591	0.325304	0.816368	0.735984
G10090_12376	23955	Nek4	0.165641	0.0213654	0.00718126	0.343188	2.56013e-08	6.57003e-09	0.0393362	0.673854	0.528369	0.177546	0.00575904	0.00217094	-0.126305	0.0817898	0.0386511	-0.303852	7.55323e-07	2.20177e-07
G10090_2403	211401	Mtss1	-0.13732	1.86981e-17	1.22167e-18	-0.0245625	0.168107	0.104464	-0.0796853	1.06734e-06	1.84745e-07	0.112757	3.53289e-12	5.05725e-13	0.0576345	0.000839126	0.000257142	-0.0551228	0.000808358	0.000317717
G10090_1645	71864	Fam217a	NA	NA	NA	NA	NA	NA	NA	NA	NA	NA	NA	NA	NA	NA	NA	0.0033761	1	0.998133
G10090_5407	68927	Ptcd2	0.0119616	0.83176	0.725351	-0.0561855	0.161155	0.0995191	-0.0430228	0.336447	0.206432	-0.0681471	0.0926172	0.0469117	-0.0549844	0.198355	0.108276	0.0131627	0.78949	0.701169
G10090_5441	110521	Hivep1	-0.189306	0.000160899	3.45942e-05	0.177561	8.25419e-05	2.90867e-05	0.0696953	0.201244	0.107491	0.366867	9.32002e-16	1.0724e-16	0.259001	4.89842e-08	9.17772e-09	-0.107866	0.0205459	0.0100158
G10090_8623	110880	Scn4a	-0.327059	1.04413e-10	1.0822e-11	-0.425759	1.03669e-17	1.5906e-18	-0.112528	0.0358962	0.014309	-0.0987005	0.108054	0.0561862	0.214531	4.59591e-05	1.18952e-05	0.313231	9.18331e-10	2.16937e-10
G10090_10703	16646	Kpna1	-0.02878	0.247364	0.132275	0.0489843	0.01814	0.0087234	-0.29174	2.175e-47	5.09267e-49	0.0777642	0.000135949	3.92151e-05	-0.26296	7.84604e-38	3.30223e-39	-0.340724	2.66721e-66	1.25102e-67
G10090_7002	66867	Hmg20a	0.216654	9.27932e-08	1.29241e-08	0.194266	9.91705e-07	2.8874e-07	0.165389	6.41352e-05	1.40145e-05	-0.0223881	0.671022	0.542309	-0.0512654	0.280019	0.165298	-0.0288773	0.55134	0.431685
G10090_31407	18408	Slc25a15	0.0476966	0.684934	0.529592	-0.0838387	0.381615	0.27531	-0.00688145	0.97046	0.927738	-0.131535	0.157032	0.0867322	-0.0545781	0.622065	0.471621	0.0769572	0.430847	0.316315
G10090_31020	94284	Ugt1a6a	0.069258	0.52649	0.363522	0.398349	8.54778e-08	2.28818e-08	0.205343	0.0149983	0.00536146	0.329091	1.37982e-05	3.51903e-06	0.136085	0.126645	0.0637856	-0.193006	0.0106525	0.00493631
G10090_19742	66381	Rnf113a2	0.051611	0.763018	0.628877	-0.0832512	0.559058	0.44175	0.00489501	0.996975	0.963391	-0.134862	0.330373	0.212049	-0.046716	0.776021	0.660893	0.0881462	0.533549	0.414103
G10090_4745	268491	Meioc	0.721778	0.156979	0.0751673	0.708218	0.131597	0.0785087	-1.01087	0.128214	0.0624303	-0.0135601	0.99019	0.969775	-1.73265	0.00105621	0.000328032	-1.71909	0.0008359	0.000329178
G10090_1596	67914	Coq9	-0.143942	8.55855e-05	1.7583e-05	-0.245368	1.89021e-12	3.76793e-13	0.00365646	0.957924	0.91007	-0.101426	0.0092832	0.00365217	0.147598	3.96112e-05	1.0154e-05	0.249024	7.44132e-13	1.46355e-13
G10090_21884	30791	Slc39a1	0.0517359	0.00745404	0.00221797	-0.0173335	0.416048	0.306315	0.026322	0.21688	0.117738	-0.0690695	0.000153453	4.45765e-05	-0.0254139	0.230886	0.130379	0.0436555	0.0195655	0.0095118
G10090_29106	230967	Cep104	-0.155122	9.5221e-07	1.50589e-07	-0.196007	1.27879e-10	2.82639e-11	-0.102345	0.00148395	0.000415721	-0.0408845	0.287669	0.179814	0.0527767	0.151224	0.0786163	0.0936612	0.00402338	0.00174686
G10090_3913	236899	Pcyt1b	0.450684	1.84607e-09	2.12755e-10	0.584048	1.09977e-16	1.76221e-17	0.468514	1.92554e-10	2.29114e-11	0.133364	0.0752951	0.0370663	0.0178304	0.863281	0.784796	-0.115534	0.115749	0.0674155
G10090_2855	12747	Clk1	0.186774	8.48825e-08	1.17574e-08	0.341883	2.21678e-26	2.4385e-27	-0.0273739	0.567758	0.416202	0.155109	2.01549e-06	4.70355e-07	-0.214148	4.4499e-10	7.00204e-11	-0.369257	1.88614e-30	1.91519e-31
G10090_16205	242341	Atp6v0d2	0.205977	0.00282844	0.000765885	0.246494	0.000117017	4.20688e-05	0.00823651	0.947507	0.89558	0.040517	0.624219	0.488619	-0.197741	0.00349014	0.00119067	-0.238258	0.000195133	7.12532e-05
G10090_4584	208194	Exog	0.0844195	0.484739	0.324498	0.198897	0.0330556	0.0167748	0.173036	0.0846474	0.0384407	0.114478	0.270022	0.165626	0.0886165	0.430946	0.285626	-0.0258611	0.824946	0.748187
G10090_9100	56790	Supt20	0.286796	2.04102e-22	1.04471e-23	0.254368	2.57274e-18	3.84266e-19	0.0387555	0.315147	0.189663	-0.0324282	0.357197	0.234417	-0.248041	2.0771e-17	2.01913e-18	-0.215613	1.10709e-13	2.09742e-14
G10090_6947	74499	Sost	1.04371	0.695544	0.542939	-0.0142484	1	0.994428	NA	NA	NA	-1.05795	0.669165	0.537428	NA	NA	NA	NA	NA	NA
G10090_10225	108100	Baiap2	0.05468	0.214462	0.110307	0.0824012	0.0291516	0.0145971	0.208953	1.93412e-09	2.50619e-10	0.0277212	0.549869	0.410367	0.154273	1.19503e-05	2.8643e-06	0.126552	0.000263583	9.76344e-05
G10090_31944	75612	Gns	-0.154008	5.15299e-24	2.46022e-25	-0.0559433	0.000278004	0.000103851	0.0111755	0.583984	0.433051	0.0980648	2.93643e-10	4.85643e-11	0.165184	7.04188e-28	4.14571e-29	0.0671188	9.13173e-06	2.94552e-06
G10090_13443	65106	Arl6ip5	-0.0825777	5.47683e-25	2.49613e-26	-0.37027	0	0	-0.269037	5.02067e-248	1.69769e-250	-0.287692	1.69776e-262	6.04069e-265	-0.18646	2.46744e-114	2.72957e-116	0.101233	6.03186e-32	5.88008e-33
G10090_19219	69772	Bdh2	-0.0958781	0.554592	0.392824	0.201596	0.0976496	0.0560366	0.0778128	0.622353	0.470636	0.297474	0.0144348	0.00591645	0.173691	0.209931	0.115943	-0.123783	0.339188	0.233499
G10090_25316	78306	Tsga10ip	1.2661	0.319254	0.184017	0.722717	0.603332	0.485731	0.726093	0.632605	0.483697	-0.543381	0.651145	0.517081	-0.540005	0.667994	0.519693	0.0033761	1	0.997048
G10090_7454	16524	Kcnj9	NA	NA	NA	NA	NA	NA	NA	NA	NA	0.942046	0.704693	0.582909	-0.0545781	0.988937	0.978657	-0.996624	0.671223	0.56131
G10090_10952	210027	Slc35f3	-0.580985	0.604069	0.442771	-0.882865	0.367607	0.263568	-1.59904	0.147856	0.0738524	-0.30188	0.824458	0.73153	-1.01805	0.453559	0.307073	-0.716172	0.611408	0.491002
G10090_27084	100859931	Gm20604	-0.156882	0.0369807	0.0135849	-0.217361	0.00154174	0.000631224	-0.0670451	0.42551	0.27951	-0.0604786	0.496306	0.358315	0.0898368	0.27547	0.161615	0.150315	0.037496	0.0192483
G10090_29302	11946	Atp5a1	-0.0325702	0.00115609	0.000287916	-0.100182	8.08807e-28	8.59875e-29	0.0531763	9.46395e-09	1.31628e-09	-0.0676123	8.81243e-13	1.20661e-13	0.0857464	5.97156e-21	4.78363e-22	0.153359	3.09609e-65	1.48554e-66
G10090_508	69597	Afg3l2	-0.00343261	0.951878	0.896845	-0.026492	0.424125	0.314123	-0.0267368	0.45814	0.309977	-0.0230594	0.52378	0.384773	-0.0233042	0.531977	0.380051	-0.000244818	1	0.992598
G10090_322	29809	Rabgap1l	0.0470008	0.320114	0.184727	0.206171	6.22782e-09	1.53329e-09	-0.318813	2.01002e-16	1.54272e-17	0.15917	1.20613e-05	3.05919e-06	-0.365813	1.63667e-21	1.28091e-22	-0.524984	5.34662e-47	3.6227e-48
G10090_3918	68073	Fam173b	0.0958767	0.107763	0.0480429	-0.0796244	0.172675	0.107687	-0.0840867	0.173445	0.0897877	-0.175501	0.0010484	0.000345913	-0.179963	0.000811007	0.000248113	-0.00446228	0.968543	0.929069
G10090_5837	14601	Ghrh	-0.846805	0.403928	0.251322	-0.583346	0.51967	0.403457	-0.497965	0.62109	0.469443	0.263459	0.833746	0.746393	0.34884	0.778363	0.66405	0.0853808	0.953489	0.91052
G10090_33425	102639505	LOC102639505	2.08864	0.0251225	0.00862824	0.810809	0.526057	0.409219	2.16596	0.0149183	0.0053281	-1.27783	0.120644	0.0637521	0.0773231	0.94122	0.887245	1.35515	0.0797019	0.044289
G10090_3512	66648	Tpgs2	0.0860225	0.060268	0.024045	0.269344	8.99637e-13	1.75443e-13	0.0580069	0.229344	0.126392	0.183321	1.88908e-06	4.39414e-07	-0.0280156	0.607227	0.457052	-0.211337	1.90552e-08	4.93863e-09
G10090_654	66597	Trim13	-0.164548	0.00101053	0.000249218	-0.147788	0.00206544	0.000860218	-0.309882	9.62678e-11	1.11844e-11	0.0167604	0.810535	0.715418	-0.145334	0.00597339	0.00212595	-0.162094	0.00128564	0.000519163
G10090_32361	11605	Gla	0.000609084	0.993058	0.990653	0.00409506	0.97544	0.936552	-0.0210615	0.793467	0.683716	0.00348598	0.982708	0.946369	-0.0216706	0.787019	0.67734	-0.0251566	0.726516	0.625439
G10090_12182	67897	Rnmt	0.0528995	0.1944	0.097671	0.109093	0.00122228	0.000494523	-0.131028	0.000250511	6.03982e-05	0.0561938	0.134605	0.0722586	-0.183927	8.88059e-08	1.69888e-08	-0.240121	3.06738e-13	5.92206e-14
G10090_31001	258955	Olfr531	-0.541257	0.705801	0.557064	-3.59921	0.0392848	0.0202506	-1.01087	0.457182	0.307476	NA	NA	NA	-0.469616	0.780474	0.668333	NA	NA	NA
G10090_4569	78689	Naa35	-0.0606705	0.0747246	0.0309368	0.00282821	0.960696	0.91818	-0.0497108	0.147722	0.0737478	0.0634987	0.050157	0.0234962	0.0109597	0.799734	0.698604	-0.052539	0.101202	0.0580256
G10090_22623	574429	Psg26	1.13133	0.235769	0.124287	1.58795	0.0358853	0.0183499	0.76125	0.477336	0.327502	0.456619	0.55209	0.412831	-0.37008	0.701727	0.565433	-0.826699	0.246797	0.160433
G10090_8577	78217	Tmem210	-1.54126	0.480949	0.320107	-1.59921	0.412678	0.302273	NA	NA	NA	-0.0579542	0.98947	0.977337	NA	NA	NA	NA	NA	NA
G10090_1792	227674	Ddx31	0.13861	0.0245969	0.00840228	0.0325458	0.655285	0.539453	0.00489501	0.969927	0.926858	-0.106064	0.0840353	0.0420363	-0.133715	0.026341	0.01079	-0.0276508	0.705137	0.601134
G10090_2396	269061	Cpsf7	-0.0352521	0.351281	0.208489	0.0879942	0.00282203	0.00119757	0.0109196	0.800166	0.691786	0.123246	2.87183e-05	7.60518e-06	0.0461717	0.182115	0.0982069	-0.0770746	0.00956462	0.00439704
G10090_11573	13510	Dsg1a	NA	NA	NA	NA	NA	NA	NA	NA	NA	NA	NA	NA	-0.0545781	0.988937	0.978657	NA	NA	NA
G10090_23839	15223	Foxj1	-0.190759	0.803282	0.688048	-0.528822	0.398015	0.289027	-0.245338	0.732544	0.605609	-0.338062	0.649806	0.51513	-0.0545781	0.957713	0.912168	0.283484	0.690402	0.585247
G10090_8026	15374	Jpt1	0.0713002	6.51972e-07	1.00738e-07	-0.102347	3.54452e-13	6.77938e-14	0.0601384	2.90198e-05	6.02836e-06	-0.173647	4.52812e-36	2.30161e-37	-0.0111618	0.549127	0.398657	0.162485	2.24061e-32	2.1473e-33
G10090_6014	59013	Hnrnph1	0.34035	1.06107e-114	7.16939e-117	0.556741	0	0	0.121958	1.38888e-14	1.2051e-15	0.216391	5.1231e-57	1.5201e-58	-0.218392	6.04358e-50	1.87505e-51	-0.434783	9.09415e-216	8.01221e-218
G10090_26520	106143	Cggbp1	-0.0484899	0.0958876	0.0417461	0.340663	1.20477e-52	6.90211e-54	-0.111211	1.55418e-05	3.11947e-06	0.389153	4.94294e-66	1.22168e-67	-0.0627209	0.0237507	0.00964585	-0.451874	8.42599e-89	2.81454e-90
G10090_17848	67226	Tmem19	-0.0790928	0.0150066	0.00482491	-0.015557	0.67509	0.571296	-0.0630782	0.054102	0.0228848	0.0635359	0.0503075	0.0235924	0.0160147	0.707259	0.571689	-0.0475212	0.144207	0.0865678
G10090_16251	68047	Mpnd	-0.132174	0.000113512	2.37978e-05	-0.165118	4.06293e-07	1.14626e-07	0.0420622	0.278509	0.161768	-0.032944	0.438447	0.304815	0.174236	9.81003e-08	1.88479e-08	0.20718	8.60311e-11	1.89708e-11
G10090_20435	269774	Aak1	-0.138736	0.0905243	0.0388456	0.33193	2.20494e-07	6.08192e-08	0.398626	3.93296e-10	4.81771e-11	0.470666	7.29341e-13	9.92134e-14	0.537362	8.65152e-17	8.68507e-18	0.0666961	0.350461	0.242659
G10090_28565	67922	Fam32a	0.0249946	0.479988	0.318442	-0.0323027	0.28824	0.197243	0.0405139	0.192074	0.101674	-0.0572974	0.0484987	0.0226085	0.0155192	0.679545	0.531963	0.0728166	0.00742222	0.00336086
G10090_11234	213393	Depp1	0.0612168	0.576394	0.413888	-0.372351	1.00586e-05	3.21771e-06	-0.0606597	0.574739	0.423592	-0.433568	2.54085e-07	5.35968e-08	-0.121876	0.195978	0.106792	0.311691	0.000298587	0.000111395
G10090_32472	22652	Mkrn3	-0.079151	0.876411	0.790351	0.325238	0.337441	0.236618	-0.0406197	0.944058	0.88973	0.404389	0.24862	0.149687	0.0385313	0.947422	0.897549	-0.365858	0.278806	0.185358
G10090_23374	13867	Erbb3	-0.24247	2.33071e-11	2.31466e-12	-0.317449	3.7467e-19	5.41028e-20	-0.0938641	0.0138864	0.00491703	-0.0749787	0.0796468	0.0395881	0.148606	8.43578e-05	2.25952e-05	0.223585	8.75985e-10	2.06712e-10
G10090_6545	26412	Map4k2	-0.0495979	0.610878	0.451656	0.101901	0.174198	0.108837	0.250947	0.000215421	5.12921e-05	0.151499	0.0414037	0.0189827	0.300545	7.77891e-06	1.818e-06	0.149046	0.0282189	0.0141229
G10090_4301	70266	Kyat1	0.0231322	0.875872	0.788274	-0.125688	0.231217	0.150915	0.22206	0.0191929	0.00706783	-0.148821	0.162161	0.0901212	0.198928	0.0378054	0.0161879	0.347748	9.94958e-05	3.51013e-05
G10090_8888	20429	Shox2	-0.0473977	0.369734	0.224014	0.114087	0.00534701	0.00236564	0.00687948	0.920408	0.857282	0.161484	8.13881e-05	2.27529e-05	0.0542772	0.276634	0.162491	-0.107207	0.00908328	0.00416367
G10090_7637	74025	Nphp3	0.181209	0.108808	0.0486058	0.264053	0.00719774	0.00323571	0.334198	0.00062728	0.000163283	0.0828434	0.480219	0.344077	0.152989	0.148881	0.0771333	0.0701451	0.528278	0.406329
G10090_28576	27382	Tcl1b5	-1.54126	0.480949	0.320107	-1.59921	0.412678	0.302273	-0.0108723	1	0.992636	-0.0579542	0.98947	0.977337	1.53038	0.471647	0.323517	1.58834	0.422547	0.305575
G10090_20481	238564	Mylk4	0.394308	1.54587e-10	1.61701e-11	0.256364	4.57083e-05	1.56304e-05	0.227142	0.000551829	0.000141425	-0.137944	0.0305696	0.0135066	-0.167167	0.00797692	0.00291559	-0.0292222	0.710507	0.607874
G10090_880	68981	Snrpa1	0.173901	0.000188479	4.10646e-05	0.200393	5.19396e-06	1.62156e-06	0.11036	0.0245812	0.0093595	0.0264921	0.6511	0.516652	-0.0635408	0.224274	0.125904	-0.090033	0.0522716	0.0277841
G10090_18156	65020	Zfp110	0.0310096	0.53775	0.374827	0.0382942	0.372625	0.267711	-0.0684674	0.109489	0.0518735	0.0072846	0.901336	0.83336	-0.0994771	0.0126614	0.00482098	-0.106762	0.00503708	0.00221859
G10090_11840	22762	Zfpm2	0.0312687	0.842342	0.741291	0.378953	5.14658e-05	1.76876e-05	0.233466	0.0259727	0.00996555	0.347685	0.000281144	8.49558e-05	0.202197	0.0575733	0.0259298	-0.145487	0.14291	0.08559
G10090_1612	213084	Cdkl3	0.0801088	0.499632	0.338385	0.237684	0.00711054	0.0031938	-0.0356615	0.785006	0.67327	0.157575	0.0962824	0.0491536	-0.11577	0.283988	0.168309	-0.273345	0.00178923	0.000734768
G10090_23220	17224	Mcpt1	-0.214092	0.452141	0.29256	0.579431	0.00229567	0.000962233	0.436587	0.0380315	0.0152985	0.793523	5.60255e-05	1.53208e-05	0.650679	0.0016956	0.000546442	-0.142845	0.498935	0.379142
G10090_25265	106957	Slc39a6	0.0870131	0.00010291	2.14112e-05	0.167642	3.06141e-16	5.02612e-17	0.0151519	0.611957	0.460666	0.0806292	0.000164735	4.82094e-05	-0.0718613	0.00133471	0.0004225	-0.15249	9.63614e-14	1.82254e-14
G10090_26980	229504	Isg20l2	-0.0534853	0.268878	0.147174	0.0989105	0.0116944	0.00543415	0.0335738	0.502359	0.351081	0.152396	8.99352e-05	2.52794e-05	0.0870591	0.0402985	0.0174143	-0.0653367	0.111005	0.0642235
G10090_12322	68539	Tmem109	-0.0720748	9.14811e-09	1.13477e-09	-0.362324	4.60223e-188	5.32591e-190	-0.231562	2.73131e-80	3.06693e-82	-0.29025	5.89344e-116	6.29073e-118	-0.159488	4.26724e-37	1.83668e-38	0.130762	1.37081e-23	1.74381e-24
G10090_10841	18719	Pip5k1b	-0.534654	0.0363585	0.0133192	-0.356168	0.142452	0.0858498	-0.352792	0.171936	0.0888638	0.178486	0.575955	0.43611	0.181862	0.5791	0.427486	0.0033761	1	0.987757
G10090_6040	70804	Pgrmc2	-0.171354	2.32267e-15	1.7189e-16	0.00235196	0.950079	0.906282	-0.0645925	0.00451575	0.00140278	0.173706	4.78081e-16	5.3947e-17	0.106762	1.67774e-06	3.64476e-07	-0.0669445	0.00216665	0.000900471
G10090_25734	67405	Nts	NA	NA	NA	-0.0142484	1	0.994428	NA	NA	NA	NA	NA	NA	NA	NA	NA	NA	NA	NA
G10090_980	319942	A530016L24Rik	0.458743	0.797237	0.675578	-0.0142484	1	0.990349	-0.0108723	1	0.992636	-0.472992	0.773524	0.666089	-0.469616	0.780474	0.668333	0.0033761	1	0.997713
G10090_20924	70466	Ckap2l	0.610011	1.41289e-53	2.43167e-55	0.732781	1.51005e-82	5.08886e-84	0.545905	5.98291e-43	1.57646e-44	0.12277	0.0010058	0.000331026	-0.0641066	0.1367	0.069736	-0.186877	1.76363e-07	4.90849e-08
G10090_4685	14710	Gngt2	0.237793	0.310532	0.177752	0.30537	0.129222	0.0769483	0.218002	0.345581	0.213888	0.0675767	0.789144	0.685607	-0.0197911	0.954037	0.907091	-0.0873677	0.702621	0.598543
G10090_27141	108900	Fam72a	-0.0172953	0.941298	0.881837	0.117396	0.40697	0.296889	-0.0766744	0.657436	0.510295	0.134691	0.35948	0.236281	-0.0593791	0.73769	0.613874	-0.19407	0.146525	0.0882198
G10090_23782	83433	Trem2	0.584274	0.455456	0.296897	0.111282	0.908123	0.853325	0.699621	0.326295	0.198339	-0.472992	0.5273	0.388113	0.115347	0.888466	0.815825	0.588339	0.380799	0.268951
G10090_13471	93713	Pcdhga5	-0.574575	0.0519317	0.0201596	0.259242	0.318254	0.221181	0.320062	0.230151	0.127131	0.833817	0.00122048	0.000407111	0.894636	0.000433092	0.000127513	0.0608196	0.835226	0.761163
G10090_1761	170719	Oxr1	-0.0289363	0.335978	0.196794	0.171222	7.8869e-15	1.38762e-15	-0.20148	1.80215e-17	1.30959e-18	0.200159	3.11751e-19	2.96123e-20	-0.172544	7.41697e-13	9.57241e-14	-0.372702	3.50397e-62	1.75676e-63
G10090_31177	12854	Cort	NA	NA	NA	NA	NA	NA	NA	NA	NA	-2.05795	0.253893	0.153693	-0.0545781	0.984977	0.957329	2.00338	0.252628	0.164944
G10090_16547	241062	Pgap1	0.00275615	0.990829	0.957102	0.368811	5.14423e-14	9.46288e-15	-0.115994	0.0587907	0.0251794	0.366055	1.73128e-13	2.26269e-14	-0.11875	0.0514177	0.0228567	-0.484805	1.17778e-22	1.54454e-23
G10090_14038	666808	Gm10410	0.0437058	0.995173	0.970401	-0.0142484	1	0.990349	1.21152	0.33301	0.203675	-0.0579542	0.988453	0.960757	1.16781	0.352254	0.220424	1.22577	0.295102	0.198409
G10090_658	68743	Anln	0.54092	6.20217e-145	3.28136e-147	0.761542	0	0	0.497677	3.45474e-123	2.16004e-125	0.220622	3.18383e-32	1.81049e-33	-0.043243	0.0538708	0.0240704	-0.263865	3.88962e-46	2.67493e-47
G10090_11111	14219	Ctgf	-0.474501	0	0	-0.434133	0	0	-0.607213	0	0	0.0403681	0.00162471	0.000554336	-0.132711	5.59169e-27	3.42704e-28	-0.17308	3.91235e-47	2.63849e-48
G10090_2554	74246	Gale	0.0668283	0.413636	0.259393	0.0185002	0.82926	0.754491	0.169916	0.00949717	0.00321016	-0.0483282	0.551377	0.412052	0.103088	0.141531	0.0726234	0.151416	0.017176	0.00826738
G10090_9392	75338	Ccdc83	-1.41573	0.154831	0.0739021	0.111282	0.908123	0.853325	-1.4703	0.130038	0.0634509	1.52701	0.0957555	0.0488177	-0.0545781	0.984977	0.957329	-1.58159	0.0748942	0.0413112
G10090_14991	74196	Ttc27	-0.0236476	0.694249	0.539229	-0.0900479	0.0380923	0.019573	-0.125303	0.00406929	0.00125215	-0.0664003	0.160177	0.0888357	-0.101656	0.0237924	0.00966428	-0.0352555	0.489465	0.37024
G10090_3190	101055758	LOC101055758	0.12045	0.867712	0.777389	0.101775	0.873712	0.809935	-0.331509	0.61903	0.46765	-0.0186742	0.989926	0.964327	-0.451958	0.463322	0.315597	-0.433284	0.449177	0.332762
G10090_5008	15218	Foxn1	-0.562015	0.262247	0.142282	-0.388644	0.399827	0.290903	-0.555193	0.252487	0.142932	0.173371	0.777107	0.671396	0.00682246	0.990878	0.987067	-0.166549	0.771968	0.680444
G10090_23700	239985	Arid1b	-0.155884	2.13885e-06	3.53385e-07	0.0821722	0.0102414	0.00471924	0.138704	7.67904e-06	1.48202e-06	0.238056	2.1187e-14	2.60883e-15	0.294588	6.83443e-22	5.2489e-23	0.0565318	0.0825654	0.0460476
G10090_18582	69216	Svbp	-0.0383251	0.45755	0.298743	-0.31085	2.70755e-15	4.65346e-16	-0.136737	0.000874925	0.000233998	-0.272525	1.49713e-11	2.23063e-12	-0.0984114	0.0224066	0.009033	0.174114	2.56261e-05	8.58103e-06
G10090_26248	217517	Stxbp6	-1.12622	0.122148	0.0558417	-0.724742	0.270304	0.1827	-0.595835	0.405456	0.262897	0.401477	0.675205	0.546676	0.530384	0.56785	0.41577	0.128907	0.888577	0.830425
G10090_24863	13819	Epas1	-0.108297	0.933083	0.870126	0.248786	0.775638	0.686518	0.367639	0.68715	0.542894	0.357083	0.697831	0.572577	0.475937	0.593876	0.442924	0.118853	0.893705	0.836889
G10090_6661	22223	Uchl1	-0.0926157	0.558425	0.396322	-0.345073	0.00509115	0.00224759	-0.0877803	0.56816	0.416677	-0.252457	0.0605526	0.0290086	0.0048354	0.987494	0.965144	0.257293	0.0467956	0.0245768
G10090_22449	230649	Atpaf1	-0.0125102	0.902739	0.829601	-0.000530133	1	0.992635	-0.169784	0.0118384	0.00411632	0.0119801	0.90374	0.836328	-0.157274	0.0211825	0.0084843	-0.169254	0.00904277	0.00414453
G10090_31517	234686	Fhod1	0.0409669	0.518956	0.356667	0.149812	0.00128677	0.000521677	0.378804	1.09522e-18	7.36479e-20	0.108845	0.0269717	0.0117456	0.337837	3.8096e-15	4.20706e-16	0.228992	5.22917e-08	1.39935e-08
G10090_982	16588	Kin	0.144664	0.0234664	0.00797121	0.0837214	0.196337	0.124866	-0.0162176	0.858097	0.770284	-0.0609422	0.383008	0.255566	-0.160881	0.00869638	0.00319735	-0.099939	0.115478	0.0672141
G10090_6096	108687	Edem2	-0.0365939	0.535676	0.371812	-0.0486136	0.331559	0.231756	0.0843933	0.0757352	0.0337411	-0.0120196	0.853017	0.770583	0.120987	0.00739931	0.00268236	0.133007	0.00211995	0.000880121
G10090_9226	20873	Plk4	0.499385	1.11379e-27	4.48695e-29	0.74007	6.09442e-67	2.62734e-68	0.380329	4.47222e-16	3.50952e-17	0.240685	4.32566e-09	7.87683e-10	-0.119057	0.0114096	0.00429865	-0.359742	6.84789e-19	1.03476e-19
G10090_28710	386753	Dbpht2	NA	NA	NA	0.793107	0.486691	0.371215	-0.42591	0.804248	0.697624	3.7494	0.0273679	0.0119433	NA	NA	NA	-1.21902	0.297912	0.200892
G10090_29683	19334	Rab22a	-0.135874	5.3816e-05	1.07508e-05	-0.0959804	0.00363049	0.00156582	-0.0283597	0.494892	0.344758	0.0398931	0.317791	0.2026	0.107514	0.00160738	0.000515867	0.0676207	0.0498363	0.0263443
G10090_7485	66494	Prelid1	0.145233	7.28102e-29	2.76148e-30	0.100016	1.65608e-14	2.96003e-15	0.19377	1.0946e-52	2.09506e-54	-0.0452161	0.000864891	0.00028141	0.0485377	0.000262336	7.49032e-05	0.0937539	9.42535e-14	1.78148e-14
G10090_12660	76763	Mospd2	0.0976446	0.0177871	0.00584588	0.332028	4.87048e-22	6.26811e-23	-0.132902	0.0010133	0.000274046	0.234383	1.43279e-11	2.13112e-12	-0.230547	1.14284e-09	1.86731e-10	-0.46493	1.60966e-40	1.25288e-41
G10090_1393	20776	Tmie	0.0223321	0.974364	0.928342	-0.64228	0.0386701	0.0198993	-0.574773	0.0784349	0.0351341	-0.664612	0.0362572	0.0163721	-0.597105	0.0640588	0.0292009	0.0675064	0.883957	0.824371
G10090_888	67050	Nkap	0.110457	0.0395549	0.0146768	0.38673	9.52307e-19	1.39331e-19	0.0313839	0.638373	0.489959	0.276273	3.61701e-10	6.02797e-11	-0.0790726	0.150904	0.0784407	-0.355346	3.19061e-16	5.32678e-17
G10090_1879	27355	Pald1	0.0116039	0.839145	0.73468	-0.0741471	0.0579987	0.0311586	0.0937447	0.0142388	0.00505633	-0.085751	0.0299337	0.0131858	0.0821408	0.0344629	0.0145661	0.167892	2.21065e-06	6.7327e-07
G10090_694	76707	Clasp1	0.101356	1.27916e-07	1.81013e-08	0.0317881	0.130981	0.0780956	0.0457862	0.0284046	0.011011	-0.0695679	0.000322371	9.82537e-05	-0.0555699	0.00518685	0.00182788	0.013998	0.553231	0.433342
G10090_11447	105244829	Gm40365	0.551393	0.505618	0.343793	1.55332	0.00316563	0.00135325	1.45276	0.00958858	0.00324534	1.00193	0.0510528	0.0239937	0.901367	0.0955615	0.046107	-0.100559	0.857178	0.78921
G10090_12287	219024	Pip4p1	-0.00900612	0.868105	0.778019	0.00678803	0.889694	0.829616	0.0480075	0.228106	0.125535	0.0157941	0.735894	0.619752	0.0570136	0.13945	0.0713961	0.0412195	0.280557	0.186789
G10090_26841	266632	Irak4	-0.0782038	0.369881	0.22415	-0.0689078	0.385568	0.278554	0.126756	0.0863278	0.039325	0.00929605	0.941897	0.886181	0.20496	0.00325353	0.00110313	0.195664	0.00376779	0.00162681
G10090_29059	66143	Eef1e1	-0.0174469	0.770333	0.641044	0.0817983	0.0470031	0.0246926	-0.243438	2.0791e-09	2.70599e-10	0.0992451	0.0168535	0.00700098	-0.225991	3.57047e-08	6.59659e-09	-0.325236	5.95088e-17	9.6409e-18
G10090_17115	117066	Cts3	NA	NA	NA	NA	NA	NA	NA	NA	NA	NA	NA	NA	NA	NA	NA	-0.996624	0.671223	0.56131
G10090_12396	69171	Cnppd1	-0.1921	1.10475e-10	1.14785e-11	-0.194769	1.77788e-11	3.73617e-12	-0.0624585	0.0537727	0.0227249	-0.00266949	0.971098	0.927168	0.129642	2.26841e-05	5.64039e-06	0.132311	9.02602e-06	2.9097e-06
G10090_4312	241547	Harbi1	0.0292684	0.817261	0.704371	-0.047463	0.655435	0.539701	0.0256023	0.834678	0.737759	-0.0767314	0.458797	0.322636	-0.00366613	0.987144	0.961852	0.0730653	0.459524	0.342087
G10090_1572	66394	Nosip	0.00440975	0.95139	0.896325	-0.221057	9.53316e-10	2.22645e-10	-0.0321719	0.490379	0.340299	-0.225467	7.57629e-10	1.292e-10	-0.0365817	0.426359	0.281474	0.188885	2.35658e-07	6.61102e-08
G10090_7498	235028	Zfp426	0.142992	0.0156873	0.00508076	0.33947	1.72563e-11	3.6209e-12	0.0787874	0.224922	0.123281	0.196478	0.000146639	4.25037e-05	-0.0642048	0.327934	0.201318	-0.260682	2.11171e-07	5.9107e-08
G10090_20299	102635552	Gm32856	0.742823	3.25927e-12	3.04362e-13	0.922188	2.89894e-20	3.98888e-21	-0.320844	0.0219192	0.00818507	0.179365	0.0775159	0.0383418	-1.06367	5.65727e-22	4.31246e-23	-1.24303	2.03397e-32	1.9454e-33
G10090_18393	54678	Zfp108	0.186937	0.336993	0.197689	0.342856	0.0284307	0.0142199	0.147698	0.456935	0.307529	0.155919	0.380199	0.253015	-0.0392397	0.862671	0.78106	-0.195159	0.234965	0.151461
G10090_15189	228368	Slc35c1	-0.171251	0.00861935	0.00259657	-0.218381	0.000317278	0.000119209	0.0601608	0.409603	0.266239	-0.0471294	0.562732	0.423649	0.231412	0.000137036	3.78116e-05	0.278542	2.21449e-06	6.74719e-07
G10090_2496	73916	Ift57	0.0408507	0.474948	0.31419	0.0828131	0.0690402	0.0379069	-0.0984778	0.0413182	0.0168131	0.0419625	0.424987	0.293054	-0.139328	0.00219432	0.000721882	-0.181291	2.28371e-05	7.60946e-06
G10090_15397	19057	Ppp3cc	-0.0591563	0.332596	0.194135	-0.0149429	0.818098	0.73851	-0.0959506	0.0775057	0.0346486	0.0442135	0.467306	0.331856	-0.0367943	0.577871	0.426138	-0.0810077	0.126547	0.0745472
G10090_24608	238673	Zfp367	0.230584	1.64853e-05	3.05895e-06	0.424517	1.9137e-18	2.84006e-19	0.101963	0.0904804	0.0416265	0.193934	8.16234e-05	2.28238e-05	-0.12862	0.0199349	0.00793898	-0.322554	1.67483e-11	3.55729e-12
G10090_25643	69202	Ptms	-0.112891	1.74185e-28	6.78396e-30	-0.124783	1.28001e-35	1.06132e-36	0.0571694	1.56954e-08	2.23405e-09	-0.0118917	0.364592	0.240498	0.17006	1.67953e-65	3.74795e-67	0.181952	2.17954e-76	8.60652e-78
G10090_15065	12062	Bdkrb2	0.123074	0.374608	0.227707	0.183025	0.114626	0.0671272	0.20568	0.0857299	0.038987	0.0599511	0.671795	0.543147	0.0826063	0.551349	0.400551	0.0226552	0.876665	0.813986
G10090_10479	16818	Lck	0.832202	0.230677	0.120911	0.848248	0.174855	0.109336	0.699621	0.326295	0.198339	0.0160464	0.991961	0.972297	-0.132581	0.862462	0.779884	-0.148627	0.827449	0.751008
G10090_28344	12572	Cdk7	-0.0271039	0.529385	0.366332	0.0845161	0.00819629	0.00372265	-0.0523599	0.156901	0.0794414	0.11162	0.00049021	0.000153925	-0.025256	0.554286	0.403284	-0.136876	9.59161e-06	3.09871e-06
G10090_27067	269614	Pank4	0.0454461	0.527153	0.364384	0.0504496	0.41885	0.308725	0.193371	0.000264957	6.41347e-05	0.00500358	0.965437	0.919554	0.147925	0.00622061	0.00222184	0.142922	0.00629715	0.0028123
G10090_23771	214764	Edrf1	0.0722385	0.288358	0.16096	0.168837	0.0018462	0.000764918	-0.017394	0.834536	0.73726	0.0965985	0.102766	0.0529796	-0.0896325	0.157178	0.0823015	-0.186231	0.000542535	0.00020918
G10090_6728	269608	Plekhg5	-0.250937	2.95045e-23	1.46131e-24	-0.233067	4.63171e-21	6.19348e-22	0.0196897	0.549781	0.395798	0.0178703	0.620371	0.483045	0.270627	2.3089e-27	1.38426e-28	0.252756	7.50482e-25	9.1188e-26
G10090_20852	544922	Zkscan4	0.628668	0.761875	0.629611	0.570714	0.754786	0.661536	1.57409	0.263887	0.151019	-0.0579542	0.988453	0.960757	0.945422	0.487584	0.339812	1.00338	0.426125	0.311079
G10090_5952	13179	Dcn	-0.0870883	1.30784e-15	9.51203e-17	0.0680419	7.40494e-11	1.61546e-11	-0.208079	8.32833e-84	8.87349e-86	0.15513	1.60311e-49	5.66317e-51	-0.12099	1.10145e-27	6.52646e-29	-0.276121	4.81186e-152	7.89929e-154
G10090_6837	228026	Pdk1	0.530008	4.90419e-98	3.97012e-100	0.39394	1.92803e-53	1.0776e-54	0.483793	5.10346e-82	5.63288e-84	-0.136068	2.49125e-08	4.82137e-09	-0.0462146	0.090922	0.043591	0.0898535	0.000291608	0.000108644
G10090_18419	228866	Pcif1	-0.0635569	0.199938	0.101078	-0.0233093	0.656496	0.540784	0.247974	8.14573e-11	9.36494e-12	0.0402475	0.432667	0.299862	0.311531	4.05904e-16	4.2451e-17	0.271284	4.98068e-13	9.70123e-14
G10090_24778	69938	Scrn1	-0.0153589	0.731899	0.591519	0.0317465	0.362062	0.258672	0.0799576	0.011902	0.004143	0.0471054	0.172776	0.0970968	0.0953165	0.00217912	0.000716259	0.0482111	0.136774	0.0814126
G10090_17423	72022	Slc35f2	0.0437058	0.994249	0.965825	0.793107	0.486691	0.371215	-0.0108723	1	0.991497	0.749401	0.537449	0.39811	-0.0545781	0.984977	0.957329	-0.803979	0.48384	0.364697
G10090_4944	15468	Prmt2	0.0258102	0.429588	0.273312	-0.188651	3.60356e-14	6.58068e-15	-0.088057	0.000813717	0.000216434	-0.214461	9.95212e-18	1.03005e-18	-0.113867	7.91782e-06	1.85298e-06	0.100594	0.000116216	4.13463e-05
G10090_11929	26400	Map2k7	-0.0426785	0.221421	0.114959	-0.0418857	0.187193	0.11811	0.0935217	0.00128989	0.000356914	0.000792864	0.994698	0.976749	0.1362	1.40034e-06	3.0163e-07	0.135407	9.12454e-07	2.68583e-07
G10090_18148	228775	Trib3	0.304344	1.46418e-05	2.69913e-06	0.144283	0.0541577	0.028854	0.195472	0.00851332	0.00283144	-0.160061	0.025804	0.0111895	-0.108872	0.156593	0.0818957	0.0511891	0.540823	0.421634
G10090_32711	13168	Dbil5	0.224278	0.786122	0.660447	-0.461707	0.533176	0.417333	0.1697	0.836044	0.739606	-0.685985	0.332503	0.213701	-0.0545781	0.957713	0.912168	0.631407	0.360891	0.252455
G10090_1019	23939	Mapk7	-0.104199	0.0304923	0.0108748	-0.122394	0.00584348	0.00259607	0.0881855	0.0574261	0.024485	-0.0181947	0.771129	0.662507	0.192385	7.3886e-06	1.72208e-06	0.210579	4.70636e-07	1.35162e-07
G10090_4704	239188	Enox1	-0.417625	0.0265123	0.00919175	0.267645	0.100085	0.0575994	0.0117291	0.977472	0.936593	0.68527	2.71787e-05	7.17674e-06	0.429354	0.0182094	0.00717541	-0.255916	0.117188	0.068358
G10090_21380	194735	Btg1-ps2	-0.956294	0.592602	0.430513	0.30768	0.827103	0.749794	NA	NA	NA	1.26397	0.400672	0.27056	NA	NA	NA	-3.31855	0.0741348	0.0408312
G10090_26877	20818	Srprb	0.0630248	0.0389261	0.0144137	-0.0432483	0.156209	0.0959281	-0.0138854	0.720573	0.591298	-0.106273	0.000139743	4.03807e-05	-0.0769102	0.00779713	0.00284145	0.0293629	0.368213	0.258568
G10090_827	109778	Blvra	0.264589	3.71833e-06	6.34733e-07	0.201187	0.000406629	0.000154848	0.0959675	0.152497	0.0765696	-0.0634018	0.334632	0.215398	-0.168621	0.00357881	0.00122342	-0.105219	0.0789825	0.0438491
G10090_21587	69528	1700030J22Rik	-0.281322	0.105059	0.0466399	-0.0582556	0.757112	0.665355	-0.0421684	0.845319	0.753689	0.223066	0.203016	0.117432	0.239153	0.173579	0.0925224	0.0160872	0.949049	0.905437
G10090_21393	68611	Mrpl28	0.0306722	0.435448	0.278178	-0.111597	0.00027083	0.000101034	-0.0286493	0.459918	0.311532	-0.142269	3.17322e-06	7.57468e-07	-0.0593215	0.0778961	0.0365338	0.0829477	0.00867591	0.00396374
G10090_6465	13482	Dpp4	0.679549	0.590548	0.427628	0.875418	0.393778	0.285613	0.734944	0.535188	0.381911	0.195868	0.86554	0.78965	0.0553948	0.976928	0.941339	-0.140473	0.899878	0.845408
G10090_23627	15364	Hmga2	0.243616	4.59905e-19	2.77913e-20	0.626839	4.63425e-143	7.60245e-145	0.216506	2.11132e-15	1.73631e-16	0.383223	1.21364e-57	3.57022e-59	-0.0271101	0.430787	0.285466	-0.410334	7.47884e-67	3.45097e-68
G10090_33567	121021	Cspg4	-0.270892	6.12174e-16	4.35874e-17	-0.231374	1.46762e-12	2.90127e-13	0.0795898	0.0217047	0.00809252	0.0395177	0.361391	0.237766	0.350482	3.86656e-27	2.35007e-28	0.310964	1.6522e-22	2.17822e-23
G10090_9184	26895	Cops7b	0.0658772	0.184702	0.0913976	-0.0662431	0.153172	0.0938001	0.0967267	0.0304654	0.0118896	-0.13212	0.00226706	0.0007928	0.0308495	0.572115	0.420584	0.16297	7.64251e-05	2.6686e-05
G10090_1478	102637099	Gm38495	-0.0280169	0.560375	0.398135	0.178066	7.11983e-08	1.89415e-08	0.114495	0.00127814	0.000353172	0.206083	7.67323e-10	1.30902e-10	0.142512	4.34497e-05	1.12043e-05	-0.0635711	0.0733247	0.0402712
G10090_1170	17250	Abcc1	0.258126	7.9553e-24	3.83871e-25	0.160461	6.95601e-10	1.60996e-10	0.24278	1.78149e-21	1.03657e-22	-0.0976658	0.000181465	5.34861e-05	-0.0153468	0.667788	0.519872	0.0823189	0.00149515	0.000608219
G10090_12381	20620	Plk2	-0.0957356	3.89125e-11	3.93639e-12	-0.283458	2.97274e-88	9.29985e-90	-0.330272	6.27524e-117	4.20378e-119	-0.187722	2.95808e-37	1.44342e-38	-0.234536	1.22363e-56	3.22848e-58	-0.0468143	0.00391406	0.00169517
G10090_7492	633640	Tmem267	0.0174344	0.900212	0.826361	0.0115531	0.931479	0.883386	-0.0820212	0.455765	0.30584	-0.00588135	0.979255	0.940742	-0.0994556	0.34763	0.216415	-0.0935742	0.348048	0.240613
G10090_5571	56187	Rabggta	0.00105573	0.996484	0.980351	-0.1559	0.00088081	0.000350263	0.0607417	0.260213	0.148368	-0.156955	0.00106831	0.000352889	0.0596859	0.271239	0.15858	0.216641	1.63268e-06	4.9083e-07
G10090_24298	81014	Vmn1r58	0.164589	0.131567	0.061003	0.487497	1.22715e-08	3.07901e-09	-0.0879948	0.483547	0.333152	0.322908	0.000205132	6.08137e-05	-0.252584	0.0120257	0.00455371	-0.575492	2.35355e-11	5.04513e-12
G10090_25229	22666	Zbtb14	0.007435	0.93034	0.865878	0.217495	7.88122e-07	2.27512e-07	0.0495329	0.393692	0.252557	0.21006	2.85587e-06	6.77994e-07	0.0420979	0.481121	0.333839	-0.167962	0.000149284	5.37449e-05
G10090_1978	76809	Bri3bp	-0.0854981	0.110503	0.0495177	-0.0820114	0.0989899	0.0569002	0.0600938	0.266358	0.15296	0.00348671	0.977001	0.9369	0.145592	0.00215804	0.00070892	0.142105	0.00202348	0.000837505
G10090_27551	67887	Saraf	0.0379114	0.0819505	0.0344664	-0.126606	1.96864e-11	4.14707e-12	-0.0213639	0.371282	0.233822	-0.164517	2.28132e-18	2.26407e-19	-0.0592752	0.00287573	0.000965891	0.105242	3.34567e-08	8.82806e-09
G10090_20554	17436	Me1	-0.0595491	0.086838	0.0368762	0.0729101	0.0172592	0.00826578	0.116472	9.55528e-05	2.15259e-05	0.132459	9.69909e-06	2.43602e-06	0.176022	1.7093e-09	2.84068e-10	0.0435624	0.172798	0.10671
G10090_1193	76770	2010005H15Rik	-0.956294	0.721802	0.577239	2.15568	0.0552729	0.0295343	0.57409	0.775308	0.65966	3.11197	0.0195517	0.0082392	1.53038	0.471647	0.323517	-1.58159	0.130521	0.0772228
G10090_27941	214240	Disp2	-0.0606309	0.874689	0.786651	-0.418145	0.128313	0.0763744	-0.530246	0.0636805	0.027617	-0.357514	0.23094	0.136709	-0.469616	0.112012	0.0553613	-0.112101	0.757316	0.664145
G10090_15210	17387	Mmp14	-0.192038	5.91846e-77	6.67751e-79	-0.0987113	2.58707e-22	3.2982e-23	0.0877123	1.31195e-18	8.88082e-20	0.0933268	2.13952e-18	2.11518e-19	0.27975	9.65782e-169	6.26294e-171	0.186424	1.32195e-79	5.0525e-81
G10090_2738	78781	Zc3hav1	-0.0825805	0.0167084	0.00545727	0.192302	3.35414e-11	7.15316e-12	0.159831	9.72004e-08	1.49763e-08	0.274883	1.01364e-20	9.07436e-22	0.242412	4.19209e-16	4.38958e-17	-0.0324713	0.338836	0.233193
G10090_27761	20641	Snrpd1	0.14264	3.50783e-05	6.82425e-06	0.23171	3.42477e-13	6.54161e-14	0.0564684	0.152423	0.0765129	0.0890707	0.00862299	0.00336888	-0.0861713	0.0153853	0.00595987	-0.175242	3.65853e-08	9.67678e-09
G10090_21725	105245580	A930018O16Rik	-0.956294	0.495914	0.334302	-1.01425	0.4159	0.305862	-0.0108723	1	0.989586	-0.0579542	0.988453	0.960757	0.945422	0.487584	0.339812	1.00338	0.426125	0.311079
G10090_9144	17001	Ltc4s	2.04371	0.282574	0.156579	2.98575	0.0277544	0.013849	2.57409	0.103022	0.0483164	0.942046	0.401942	0.272081	0.530384	0.701883	0.565	-0.411661	0.699771	0.595362
G10090_3363	19325	Rab10	-0.106845	2.87066e-13	2.49774e-14	0.0455515	0.00181734	0.000751687	-0.153129	1.60818e-26	7.51047e-28	0.152396	6.50307e-27	4.49955e-28	-0.0462845	0.00371669	0.00127529	-0.198681	1.75128e-45	1.2177e-46
G10090_3593	213582	Map9	0.075211	0.463483	0.303681	0.287301	0.000107287	3.8366e-05	-0.050765	0.641157	0.492915	0.21209	0.00592776	0.00224132	-0.125976	0.164801	0.0870787	-0.338066	4.77068e-06	1.50042e-06
G10090_33463	100039042	Gm2016	0.333365	0.00394844	0.0011054	0.31031	0.00509922	0.00225148	-0.399855	0.00176727	0.000504113	-0.0230547	0.88435	0.811361	-0.73322	1.31682e-10	1.97829e-11	-0.710165	2.77775e-10	6.33827e-11
G10090_13395	18045	Nfyb	0.103043	0.0703925	0.0288247	0.250811	1.29837e-07	3.52188e-08	0.00951272	0.908875	0.841147	0.147767	0.00289297	0.00103043	-0.0935308	0.0962352	0.0464626	-0.241298	3.58649e-07	1.02114e-07
G10090_25739	12700	Cish	0.250157	0.522288	0.359456	0.372775	0.241212	0.158857	0.397212	0.236515	0.131869	0.122618	0.743321	0.630966	0.147056	0.701077	0.563126	0.0244377	0.961755	0.921034
G10090_14598	66048	Emc6	-0.0275569	0.531826	0.368461	-0.20508	2.46444e-10	5.54567e-11	-0.104659	0.00229103	0.000668423	-0.177523	1.01808e-07	2.0764e-08	-0.0771023	0.0317873	0.0132917	0.100421	0.00368475	0.00158722
G10090_18425	230622	Skint6	-0.596298	0.58697	0.423765	0.667676	0.363695	0.260093	-0.235839	0.831875	0.733902	1.26397	0.10834	0.0563488	0.360459	0.759825	0.641883	-0.903514	0.223204	0.142734
G10090_10001	407785	Ndufs6	-0.0381203	0.38493	0.236165	-0.325314	1.97545e-21	2.59634e-22	0.010255	0.840491	0.745631	-0.287194	2.47613e-16	2.74688e-17	0.0483753	0.23231	0.131331	0.335569	6.50239e-23	8.45307e-24
G10090_5934	224432	Scaf4	-0.194638	3.58573e-05	6.98724e-06	0.0100889	0.872172	0.807399	0.17058	0.000101029	2.27983e-05	0.204727	8.28291e-06	2.06244e-06	0.365218	3.31269e-17	3.25182e-18	0.160491	0.000173422	6.28418e-05
G10090_20799	20254	Scg2	0.136815	0.775798	0.647545	-0.0466699	0.927683	0.878724	-0.0108723	1	0.971484	-0.183485	0.670859	0.542049	-0.147687	0.744411	0.621644	0.0357976	0.950192	0.906829
G10090_28792	434434	Gm5621	-1.82239	0.142837	0.0671394	-0.420916	0.687936	0.586104	-0.692546	0.547799	0.393008	1.40148	0.300427	0.189468	1.12985	0.460875	0.313169	-0.271631	0.830628	0.754868
G10090_11131	20148	Dhrs3	-0.14062	0.00213987	0.000564021	-0.0153303	0.784869	0.697983	-0.134438	0.0028946	0.000863911	0.12529	0.00565353	0.00212649	0.00618228	0.937965	0.882029	-0.119108	0.00702847	0.00316742
G10090_9006	19281	Ptprt	-3.95629	0.0184779	0.00609825	-1.01425	0.337837	0.237068	-1.01087	0.377165	0.238634	NA	NA	NA	NA	NA	NA	0.0033761	1	0.997359
G10090_16789	73809	Satl1	NA	NA	NA	-1.59921	0.412678	0.302273	-1.59583	0.453873	0.303296	NA	NA	NA	NA	NA	NA	0.0033761	1	0.99868
G10090_12698	237523	Ptprq	0.610406	0.00253736	0.000678172	0.894456	4.48001e-07	1.2682e-07	0.518595	0.0118605	0.00412551	0.28405	0.12134	0.0641507	-0.091811	0.710386	0.5753	-0.375861	0.0297429	0.0149553
G10090_2524	16841	Lect2	NA	NA	NA	NA	NA	NA	1.57409	0.458831	0.309932	NA	NA	NA	NA	NA	NA	NA	NA	NA
G10090_13583	76629	Tmem270	NA	NA	NA	NA	NA	NA	NA	NA	NA	NA	NA	NA	-0.0545781	0.988937	0.978657	NA	NA	NA
G10090_6186	11448	Chrne	1.04371	0.369527	0.2237	0.985752	0.353175	0.250504	1.44856	0.136849	0.0674641	-0.0579542	0.976667	0.935959	0.404854	0.683772	0.543313	0.462808	0.60762	0.487209
G10090_28472	15898	Icam5	0.280745	0.608818	0.448037	0.67025	0.0887202	0.0503201	0.0397538	0.96251	0.917161	0.389505	0.359034	0.235931	-0.240991	0.660193	0.511168	-0.630496	0.109484	0.0632602
G10090_27612	13448	Dok1	-0.0302496	0.558023	0.396002	-0.00100671	1	0.977123	0.235473	2.58668e-11	2.86987e-12	0.0292429	0.550285	0.410817	0.265723	5.9925e-14	7.17012e-15	0.23648	9.86022e-12	2.06679e-12
G10090_27087	66085	Eif3f	-0.218194	1.4137e-35	4.16323e-37	-0.27147	2.74495e-55	1.4731e-56	-0.00455894	0.865077	0.780579	-0.0532759	0.00764747	0.00295617	0.213635	2.16945e-34	1.01514e-35	0.266911	1.2547e-53	7.52324e-55
G10090_24097	117149	Tirap	-0.0252286	0.786723	0.661253	0.0201724	0.804739	0.721333	0.0709708	0.335684	0.205792	0.045401	0.566549	0.427603	0.0961994	0.16968	0.0901206	0.0507984	0.481533	0.362287
G10090_11836	67161	Sclt1	0.517077	3.63114e-09	4.282e-10	0.737211	6.8512e-20	9.60136e-21	-0.0249475	0.865957	0.781925	0.220135	0.00646645	0.00246349	-0.542024	4.22315e-10	6.62645e-11	-0.762159	4.17745e-21	5.80929e-22
G10090_8135	77771	Csrnp3	0.558279	0.591609	0.428641	0.763359	0.360556	0.257344	1.18177	0.122979	0.0595241	0.20508	0.829971	0.739349	0.623494	0.421127	0.277057	0.418414	0.565624	0.445236
G10090_27414	18570	Pdcd6	0.0820834	0.00637965	0.00186697	0.0152892	0.671878	0.562939	-0.0310709	0.383308	0.243816	-0.0667941	0.0253349	0.0109491	-0.113154	7.26197e-05	1.92664e-05	-0.0463601	0.135459	0.0804753
G10090_7994	11789	Apc	0.251153	1.89801e-27	7.75515e-29	0.472313	1.37274e-105	3.3954e-107	-0.122161	1.64072e-06	2.92261e-07	0.22116	1.80631e-25	1.31867e-26	-0.373314	9.11661e-58	2.3474e-59	-0.594474	1.63781e-160	2.40839e-162
G10090_28759	18008	Nes	-0.2087	0	0	-0.16101	3.80341e-197	4.08709e-199	-0.0857633	1.64248e-57	2.7455e-59	0.0476901	1.27285e-16	1.39181e-17	0.122936	4.76162e-108	5.81239e-110	0.0752463	1.0213e-42	7.51553e-44
G10090_4678	20355	Sema4f	-0.145261	0.036635	0.0134345	-0.407407	1.00144e-10	2.20385e-11	-0.0518026	0.518216	0.365767	-0.262146	0.000108146	3.07898e-05	0.0934582	0.207408	0.114273	0.355604	2.54178e-08	6.64566e-09
G10090_13259	18508	Pax6	-0.321438	0.762918	0.633074	0.226227	0.795191	0.709033	0.380786	0.665253	0.519079	0.547665	0.535914	0.396411	0.702224	0.406248	0.264323	0.154559	0.853577	0.784975
G10090_30927	18590	Pdgfa	0.0663906	0.050442	0.0195074	0.010935	0.786964	0.700347	0.10723	0.00049482	0.000125489	-0.0554555	0.0977675	0.0500423	0.0408393	0.248721	0.142506	0.0962948	0.00133879	0.000541981
G10090_8407	232878	Zscan22	0.11334	0.242886	0.129231	0.197346	0.014363	0.00678377	0.0340021	0.768314	0.650425	0.0840058	0.368318	0.2434	-0.0793378	0.429661	0.284474	-0.163344	0.0456685	0.0239269
G10090_9500	11857	Arhgdib	0.251797	5.61906e-14	4.62763e-15	0.176087	1.71173e-07	4.67578e-08	0.21673	1.12027e-10	1.30795e-11	-0.0757096	0.0332917	0.0148743	-0.0350663	0.395652	0.256247	0.0406434	0.284184	0.189618
G10090_21243	67370	Zfp606	0.232976	0.00438076	0.00124012	0.562343	4.64651e-16	7.69347e-17	0.0233885	0.844856	0.752306	0.329367	1.94076e-06	4.5205e-07	-0.209588	0.00935814	0.00347041	-0.538955	5.19504e-15	9.2297e-16
G10090_21542	56217	Mpp5	0.216122	5.29119e-10	5.79441e-11	0.456505	7.25299e-47	4.60258e-48	-0.168229	7.66049e-06	1.47746e-06	0.240383	2.19614e-14	2.70977e-15	-0.384351	1.5549e-28	8.93653e-30	-0.624734	2.18308e-82	8.05319e-84
G10090_29516	12331	Cap1	0.0623067	9.86136e-07	1.5608e-07	0.0856843	1.30434e-12	2.56854e-13	0.147424	1.49697e-35	4.92815e-37	0.0233776	0.0896487	0.0452316	0.0851173	1.34235e-12	1.77001e-13	0.0617398	2.15676e-07	6.03953e-08
G10090_18216	66377	Ndufc1	-0.0644267	0.0605572	0.0241797	-0.125029	3.63504e-05	1.22847e-05	-0.160756	1.49343e-07	2.35153e-08	-0.0606021	0.0760018	0.0375059	-0.0963291	0.00303118	0.00102273	-0.035727	0.326643	0.223456
G10090_4866	75410	Kmt2b	-0.247836	2.2433e-09	2.60393e-10	-0.0929469	0.0278773	0.0139165	0.136451	0.000663164	0.000173513	0.154889	0.000319831	9.74387e-05	0.384287	1.19205e-22	8.78371e-24	0.229398	1.96832e-09	4.75831e-10
G10090_1234	56708	Clcf1	0.11937	0.194609	0.0977882	0.261064	0.000462963	0.000178067	0.296183	8.52701e-05	1.90354e-05	0.141694	0.0791111	0.0392615	0.176812	0.0238613	0.00969532	0.0351182	0.699527	0.594889
G10090_2874	100609	Nsun5	-0.0975343	0.156399	0.0748298	-0.230438	9.20536e-05	3.25966e-05	-0.0625075	0.385764	0.24624	-0.132904	0.0421549	0.0193673	0.0350268	0.673479	0.526015	0.167931	0.00605393	0.00269447
G10090_33193	15398	Hoxa13	0.749975	0.148029	0.0701458	0.907749	0.0438894	0.0228866	0.599181	0.268976	0.154781	0.157774	0.76445	0.654875	-0.150793	0.792252	0.685672	-0.308568	0.510834	0.389966
G10090_9230	104027	Synpo	-0.218978	3.9207e-36	1.10463e-37	0.0817736	1.16708e-06	3.42472e-07	0.123619	9.2865e-14	8.5613e-15	0.300752	3.7291e-70	8.45853e-72	0.342598	5.42111e-92	8.03051e-94	0.0418457	0.0158322	0.00757341
G10090_30007	105242869	Gm38958	0.0437058	0.994249	0.965825	-0.0142484	1	0.988856	0.311056	0.840985	0.747143	-0.0579542	0.986275	0.954692	0.26735	0.862385	0.781679	0.325304	0.816368	0.735984
G10090_3004	52551	Sgta	-0.0310776	0.143998	0.0678136	-0.198477	2.4973e-29	2.53271e-30	-0.058002	0.00212325	0.00061568	-0.1674	1.75879e-20	1.59799e-21	-0.0269244	0.210739	0.116564	0.140475	5.32981e-15	9.47927e-16
G10090_361	12153	Bmp1	0.0485871	0.000293352	6.57274e-05	0.16176	1.69655e-41	1.20928e-42	0.298255	8.18044e-145	4.54063e-147	0.113173	1.03061e-20	9.23284e-22	0.249668	5.92582e-102	7.72326e-104	0.136495	3.96654e-33	3.72594e-34
G10090_29492	114679	Selenom	-0.0769189	0.00867269	0.0026132	-0.302646	1.27486e-29	1.27591e-30	-0.0444785	0.15353	0.077255	-0.225727	3.89142e-16	4.3639e-17	0.0324404	0.334935	0.206915	0.258167	1.28582e-21	1.75061e-22
G10090_1766	434008	Tmem178b	-0.148939	0.804632	0.689589	0.600461	0.11	0.0640296	0.448559	0.299415	0.178065	0.749401	0.0536696	0.0253736	0.597499	0.15783	0.0827129	-0.151902	0.71445	0.611926
G10090_33398	226999	Slc9a2	-0.314636	9.42724e-07	1.48968e-07	-0.731946	1.58645e-29	1.59381e-30	-0.448781	1.45436e-12	1.45955e-13	-0.417311	4.16514e-09	7.57131e-10	-0.134145	0.0803236	0.0378612	0.283165	0.0001079	3.82234e-05
G10090_5426	245386	Tmem255a	-0.952303	0.335163	0.196146	-0.106381	0.917962	0.865897	-3.14918	0.00944383	0.00319032	0.845922	0.386585	0.258444	-2.19687	0.158925	0.0834281	-3.04279	0.0108716	0.0050468
G10090_20958	73078	Pmpcb	-0.0248205	0.398837	0.247595	-0.119892	1.06607e-07	2.87617e-08	-0.112995	9.67095e-07	1.66962e-07	-0.0950716	5.03133e-05	1.37044e-05	-0.0881749	0.000194504	5.44844e-05	0.00689671	0.829662	0.753832
G10090_6754	76933	Ifi27l2a	0.467043	6.51695e-06	1.14445e-06	0.0892277	0.495748	0.379243	0.544189	4.48063e-08	6.66349e-09	-0.377815	0.0002073	6.1509e-05	0.0771461	0.528206	0.376282	0.454961	2.59726e-06	7.9727e-07
G10090_25913	258487	Olfr722	0.0437058	0.99602	0.975831	0.570714	0.754786	0.661536	-0.0108723	1	0.993987	0.527008	0.788172	0.685988	-0.0545781	0.989062	0.96982	-0.581586	0.750961	0.655502
G10090_3306	20392	Sgce	0.102696	0.00358468	0.000990996	0.154721	1.44324e-06	4.26997e-07	0.146111	9.62494e-06	1.88642e-06	0.0520247	0.155645	0.0858179	0.0434154	0.26297	0.152542	-0.00860929	0.844655	0.772487
G10090_15959	11604	Agrp	0.126168	0.879833	0.795904	-0.294356	0.674768	0.570938	0.602105	0.296538	0.176014	-0.420524	0.550918	0.411482	0.475937	0.422065	0.277888	0.896461	0.0965498	0.0549606
G10090_21924	102632688	Gm30694	-0.541257	0.797136	0.677982	-1.59921	0.412678	0.302273	-0.595835	0.767147	0.647626	-1.05795	0.669165	0.537428	-0.0545781	0.989062	0.96982	1.00338	0.674548	0.55866
G10090_13063	14461	Gata2	-0.0633315	0.520909	0.358241	0.154795	0.0361652	0.0185	0.291562	2.71628e-05	5.6166e-06	0.218126	0.00312155	0.00112018	0.354893	2.87455e-07	5.78053e-08	0.136767	0.0531152	0.0282998
G10090_33198	108168096	Gm46425	NA	NA	NA	NA	NA	NA	-0.0108723	1	0.995748	NA	NA	NA	NA	NA	NA	NA	NA	NA
G10090_25436	67075	Magt1	0.0882201	0.000151289	3.23833e-05	0.355881	5.1489e-69	2.14114e-70	-0.00248958	0.955887	0.907221	0.267661	7.2781e-40	3.27859e-41	-0.0907096	7.06716e-05	1.87182e-05	-0.35837	3.36377e-70	1.469e-71
G10090_3282	78752	Csgalnact2	0.0940355	0.00860907	0.00259293	0.392775	1.01653e-39	7.54952e-41	-0.0583957	0.134314	0.0659058	0.298739	1.22683e-23	9.67337e-25	-0.152431	5.58156e-06	1.27891e-06	-0.451171	2.74177e-51	1.72045e-52
G10090_2190	15450	Lipc	-0.343317	0.521584	0.358838	0.35772	0.381822	0.275533	-0.053941	0.935284	0.878388	0.701038	0.0903339	0.0456634	0.289376	0.593817	0.442673	-0.411661	0.313288	0.212949
G10090_9194	319653	Slc25a40	0.243015	7.44036e-06	1.31705e-06	0.414086	6.21273e-17	9.86009e-18	-0.214946	0.000273177	6.62464e-05	0.171071	0.000757453	0.000244768	-0.45796	1.43194e-17	1.37832e-18	-0.629031	3.29254e-35	2.92378e-36
G10090_8776	19231	Ptma	0.219845	1.06627e-135	6.18504e-138	0.393859	0	0	0.29342	1.39158e-252	4.6167e-255	0.174013	3.08801e-98	4.10061e-100	0.0735747	1.19302e-17	1.14379e-18	-0.100439	5.46593e-35	4.89533e-36
G10090_28746	331531	AV320801	-1.36415	0.0413478	0.0154659	0.69324	0.127614	0.075869	0.485895	0.366453	0.23029	2.05739	0.000127129	3.6558e-05	1.85004	0.00110501	0.000344871	-0.207345	0.670097	0.56281
G10090_10944	104383	Rcor2	0.00434769	0.979567	0.936608	0.026053	0.728662	0.628956	0.270437	9.83137e-07	1.69857e-07	0.0217053	0.789191	0.689257	0.266089	1.48458e-06	3.20437e-07	0.244384	6.13149e-06	1.94628e-06
G10090_5431	76630	Stambpl1	0.125775	0.00207227	0.000544089	0.118616	0.00238396	0.00100227	-0.0141785	0.805913	0.70092	-0.00715907	0.906609	0.840366	-0.139953	0.00040971	0.00012016	-0.132794	0.000600166	0.000232314
G10090_32897	378431	Txlnb	0.280659	4.85425e-12	4.59805e-13	-0.0387934	0.45129	0.33912	-0.139855	0.00243386	0.000713511	-0.319453	2.0176e-15	2.35744e-16	-0.420514	4.29812e-25	2.87197e-26	-0.101061	0.0296235	0.0148841
G10090_12710	246133	Kcne2	NA	NA	NA	NA	NA	NA	NA	NA	NA	-0.0579542	0.98947	0.977337	0.945422	0.71272	0.581563	1.00338	0.674548	0.55866
G10090_5531	28000	Prpf19	0.122863	5.43544e-15	4.1334e-16	-0.0395048	0.0209725	0.0102135	0.0184967	0.35983	0.224727	-0.162368	1.35203e-25	9.78438e-27	-0.104366	2.62717e-11	3.77314e-12	0.0580016	0.000396954	0.000150433
G10090_3893	16185	Il2rb	0.0914025	0.555008	0.393366	-0.438746	0.000419439	0.00016002	-0.21919	0.106505	0.0502424	-0.530149	1.64992e-05	4.23093e-06	-0.310592	0.013429	0.00514827	0.219557	0.11732	0.0684425
G10090_14574	105247297	LOC105247297	0.458743	0.797237	0.675578	0.256779	0.881195	0.819281	-0.141659	0.955101	0.906413	-0.201964	0.912122	0.846867	-0.600402	0.719648	0.592317	-0.398438	0.810725	0.728917
G10090_21004	17886	Myh9	-0.212301	0	0	-0.0882315	3.57158e-69	1.48068e-70	0.106298	2.73125e-106	2.17817e-108	0.124069	4.30189e-124	4.01791e-126	0.318599	0	0	0.194529	0	0
G10090_12936	21749	Terf1	0.353443	2.87642e-05	5.51338e-06	0.551916	6.14405e-13	1.18841e-13	0.00309	1	0.969894	0.198473	0.0120993	0.00487848	-0.350353	2.52284e-05	6.31472e-06	-0.548826	7.2337e-13	1.42088e-13
G10090_4927	71101	Uvssa	0.240191	0.00111597	0.00027693	0.723688	2.62582e-32	2.40927e-33	0.132361	0.100846	0.0471289	0.483497	7.82181e-16	8.9554e-17	-0.107831	0.176229	0.0942487	-0.591328	5.30596e-23	6.87753e-24
G10090_8300	72124	Seh1l	0.133059	7.21054e-07	1.11918e-07	0.335248	2.79618e-43	1.92196e-44	0.018283	0.62236	0.470601	0.202189	9.77224e-17	1.06297e-17	-0.114776	1.72099e-05	4.21575e-06	-0.316965	3.30153e-39	2.67019e-40
G10090_24690	100041062	Gm13286	0.181209	0.973634	0.927522	NA	NA	NA	0.0457112	1	0.981949	NA	NA	NA	-0.135498	0.978971	0.945237	NA	NA	NA
G10090_5051	171209	Asic3	-0.0505303	0.914649	0.845386	-0.157394	0.662046	0.546997	0.21451	0.534806	0.381605	-0.106864	0.787801	0.687443	0.26504	0.432938	0.287497	0.371904	0.218178	0.138939
G10090_24760	268395	Mpg	0.197351	0.000576151	0.000135187	0.127584	0.0276836	0.0138039	0.247821	5.56753e-06	1.0571e-06	-0.0697672	0.271375	0.166681	0.0504701	0.453819	0.307307	0.120237	0.030227	0.0152275
G10090_26359	105513	Chmp7	-0.108654	0.000596907	0.000140361	-0.107715	0.000362752	0.000137217	0.00404491	0.939119	0.883996	0.000939497	0.992958	0.974157	0.112699	0.000262855	7.5068e-05	0.11176	0.000199465	7.29236e-05
G10090_17569	170732	Trhr2	-0.178687	0.899004	0.823562	0.985752	0.201485	0.128473	0.989128	0.23013	0.127171	1.16444	0.152683	0.0839905	1.16781	0.158424	0.0830996	0.0033761	1	0.99506
G10090_3810	26987	Eif4e2	-0.128024	4.17253e-12	3.93369e-13	-0.221912	8.57872e-35	7.31485e-36	-0.128672	1.78764e-12	1.80315e-13	-0.0938872	1.24709e-06	2.82712e-07	-0.000647683	0.988329	0.971301	0.0932396	9.02097e-07	2.65306e-07
G10090_5355	14344	Fut2	0.139186	0.857871	0.762394	-0.561736	0.381315	0.275057	0.448283	0.450235	0.299716	-0.700922	0.270709	0.166117	0.309097	0.617526	0.467198	1.01002	0.0621937	0.0335823
G10090_1626	27428	Shroom3	-0.27541	0.000557522	0.00013046	-0.403252	1.15968e-07	3.13608e-08	-0.143879	0.0857715	0.0390224	-0.127842	0.172787	0.0968942	0.131531	0.144024	0.0741869	0.259373	0.00125285	0.000504889
G10090_23774	384569	Nova2	0.558279	0.591609	0.428641	0.500325	0.596007	0.478129	1.08866	0.170096	0.0876253	-0.0579542	0.971601	0.928419	0.530384	0.513928	0.362909	0.588339	0.427298	0.312897
G10090_19167	20713	Serpini1	0.851061	0.0487839	0.018748	0.924351	0.0187126	0.00901422	0.491628	0.325633	0.197792	0.0732903	0.884551	0.811743	-0.359433	0.42304	0.278786	-0.432723	0.274779	0.18228
G10090_21715	21975	Top3a	0.205557	0.000225871	4.96719e-05	0.136625	0.0150139	0.00711603	0.201402	0.000251961	6.07639e-05	-0.0689317	0.265981	0.162523	-0.00415508	0.97141	0.932193	0.0647766	0.279053	0.185558
G10090_12954	12238	Commd3	0.0267846	0.39577	0.244909	0.0184737	0.534421	0.418579	-0.0543068	0.045801	0.018941	-0.00831091	0.811757	0.716702	-0.0810914	0.00148985	0.00047559	-0.0727805	0.00363077	0.00156236
G10090_26666	14567	Gdi1	0.0993353	7.11073e-06	1.25734e-06	0.109735	2.19486e-07	6.05133e-08	0.146776	3.05445e-12	3.13941e-13	0.0103997	0.721793	0.604162	0.0474411	0.0402116	0.0173716	0.0370414	0.104617	0.0602093
G10090_27629	80860	Ghdc	-0.0393497	0.546975	0.38328	-0.193723	6.96052e-05	2.43244e-05	0.00753227	0.925415	0.865134	-0.154374	0.00258631	0.000913648	0.046882	0.442453	0.297359	0.201256	3.22152e-05	1.08711e-05
G10090_17043	494468	Armcx5	0.100526	0.155123	0.0740908	0.168154	0.00512695	0.00226437	-0.0606028	0.439033	0.290523	0.0676278	0.334165	0.214907	-0.161129	0.0119792	0.00453531	-0.228757	0.000107924	3.82391e-05
G10090_24091	245522	Zc4h2	0.150844	0.015516	0.00501242	0.261205	1.88792e-06	5.64683e-07	-0.091013	0.191337	0.101211	0.110362	0.064779	0.031272	-0.241857	3.57352e-05	9.10137e-06	-0.352218	1.2887e-10	2.87114e-11
G10090_13245	217149	Cisd3	0.047962	0.333487	0.194867	-0.150697	0.000191588	7.04613e-05	-0.0616662	0.187715	0.0987799	-0.198659	7.09624e-07	1.57038e-07	-0.109628	0.0089705	0.00331239	0.0890311	0.0387201	0.0199307
G10090_1310	56876	Nsmf	-0.0762481	0.027977	0.00981728	0.0389747	0.258886	0.173815	0.134097	1.01256e-05	1.99036e-06	0.115223	0.000272271	8.20151e-05	0.210345	2.07328e-12	2.77334e-13	0.0951226	0.00162681	0.00066456
G10090_2342	17978	Ncoa2	-0.1498	3.05892e-05	5.88463e-06	0.158548	1.10578e-06	3.23783e-07	0.123697	0.000306041	7.50557e-05	0.308348	8.17666e-21	7.294e-22	0.273497	2.43833e-16	2.5191e-17	-0.0348517	0.358943	0.25033
G10090_13592	16176	Il1b	0.181209	0.526051	0.363018	-0.635737	0.011107	0.00514496	-0.484803	0.0656265	0.0286095	-0.816946	0.000717693	0.000231099	-0.666013	0.00582971	0.00207185	0.150933	0.659612	0.540626
G10090_4659	229706	Slc6a17	-0.396471	0.000182357	3.9568e-05	-0.150645	0.161494	0.0997696	-0.0644683	0.62532	0.474875	0.245827	0.0291465	0.0128131	0.332003	0.00199278	0.000649689	0.0861764	0.469347	0.350888
G10090_10128	246293	Klhl8	-0.141183	0.113361	0.0509792	-0.127459	0.1255	0.0744444	0.0244196	0.826493	0.725831	0.0137238	0.915969	0.852417	0.165602	0.0481976	0.0212598	0.151879	0.0602544	0.0324626
G10090_5255	76080	Ttpal	0.0623269	0.155787	0.0744677	0.295446	3.96643e-18	5.98483e-19	0.132929	0.000405372	0.000101278	0.233119	1.29867e-11	1.92585e-12	0.0706023	0.08117	0.0383015	-0.162517	1.75693e-06	5.30853e-07
G10090_9907	52023	Pibf1	0.211735	0.00175292	0.000453761	0.397212	3.20097e-11	6.81226e-12	-0.214981	0.00283636	0.000844176	0.185477	0.00273536	0.000970471	-0.426716	6.12813e-11	8.99602e-12	-0.612193	1.43961e-23	1.83316e-24
G10090_30536	19951	Rpl32	0.0443601	4.32513e-05	8.52178e-06	-0.146691	9.9043e-46	6.50546e-47	0.0863515	1.70271e-17	1.23624e-18	-0.191051	1.18972e-76	2.42645e-78	0.0419915	6.89233e-05	1.82157e-05	0.233042	7.80186e-118	1.80001e-119
G10090_24258	105246978	Gm42166	-0.144645	0.791288	0.667057	0.0976664	0.833858	0.759628	0.410484	0.294999	0.174846	0.242312	0.599853	0.462458	0.555129	0.146586	0.0757112	0.312817	0.407386	0.291783
G10090_18186	69453	Prss56	0.744145	0.394869	0.2441	-0.69232	0.510615	0.393457	-0.203517	0.867837	0.784951	-1.43647	0.0901892	0.0455759	-0.947663	0.261465	0.15137	0.488803	0.672634	0.56008
G10090_28738	218975	Mapk1ip1l	-0.123964	1.09262e-07	1.53641e-08	0.104908	1.63564e-06	4.8652e-07	-0.051806	0.0387699	0.0156623	0.228872	2.05696e-25	1.50557e-26	0.0721576	0.00317727	0.00107565	-0.156714	4.35134e-13	8.45336e-14
G10090_22099	19819	Rnaseh1	0.230974	0.000271432	6.05913e-05	0.0737916	0.301541	0.207898	0.172079	0.00851427	0.00283121	-0.157182	0.0136943	0.00558333	-0.0588943	0.434997	0.29116	0.0982878	0.139618	0.0833707
G10090_24224	100216455	Gm14124	0.462199	0.346096	0.204772	1.14225	0.000926232	0.000369209	-0.307079	0.607651	0.456688	0.680047	0.0485087	0.0226162	-0.769278	0.093406	0.0449601	-1.44932	5.14984e-05	1.76721e-05
G10090_21303	627488	Gm6763	NA	NA	NA	NA	NA	NA	NA	NA	NA	-0.894455	0.914212	0.849591	-0.0545781	0.992388	0.989328	0.839877	0.911028	0.858683
G10090_10639	108735	Sft2d2	-0.0615783	0.0122201	0.00382928	0.102441	1.92148e-06	5.75333e-07	0.0869651	0.00010331	2.33458e-05	0.164019	3.06156e-14	3.82622e-15	0.148543	9.23735e-12	1.2885e-12	-0.0154756	0.562698	0.442398
G10090_4710	54631	Nphs1	-1.73443	0.360978	0.21673	0.26651	0.854974	0.786259	-0.393078	0.823098	0.721432	2.00094	0.228092	0.134603	1.34135	0.522829	0.371255	-0.659589	0.649476	0.52993
G10090_15502	73095	Slc25a42	-0.0518719	0.785041	0.658688	0.00367349	1	0.97455	0.00823651	0.982584	0.942965	0.0555454	0.747236	0.635144	0.0601084	0.732043	0.607546	0.00456302	1	0.968286
G10090_11771	21960	Tnr	0.0437058	0.983087	0.943357	1.17018	0.0379861	0.0195123	0.230136	0.804157	0.696493	1.12647	0.0521015	0.0245396	0.18643	0.840694	0.751996	-0.94004	0.0893536	0.0504338
G10090_16698	207375	Fam120c	-0.24027	2.26435e-06	3.74986e-07	0.0211356	0.735195	0.636651	-0.259371	2.12761e-07	3.41525e-08	0.261406	1.29657e-07	2.66004e-08	-0.0191002	0.799861	0.698817	-0.280506	7.58207e-09	1.91222e-09
G10090_11034	13411	Dnah11	1.64197	0.42563	0.269898	2.02528	0.219298	0.141853	1.54258	0.4535	0.303741	0.383315	0.808809	0.713791	-0.0993859	0.970254	0.930343	-0.482701	0.746465	0.646775
G10090_17309	70439	Taf15	0.271588	9.5305e-16	6.85871e-17	0.32825	6.27388e-24	7.55163e-25	0.102436	0.00629052	0.00202112	0.0566625	0.121961	0.0645181	-0.169152	5.47155e-07	1.13578e-07	-0.225814	2.53803e-12	5.14137e-13
G10090_15255	12267	C3ar1	-0.0569882	0.87966	0.795664	0.0798738	0.7936	0.707362	0.171606	0.565578	0.412799	0.136862	0.661201	0.527272	0.228594	0.428653	0.283643	0.091732	0.750577	0.656332
G10090_5583	381229	Cfap58	NA	NA	NA	-0.0142484	1	0.994428	-0.0108723	1	0.995748	NA	NA	NA	NA	NA	NA	0.0033761	1	0.99868
G10090_18083	360198	Hist1h3a	0.229497	0.863601	0.770074	0.47248	0.642836	0.526139	0.0472007	0.990069	0.953116	0.242983	0.827748	0.736342	-0.182297	0.887663	0.81458	-0.42528	0.671659	0.564378
G10090_3979	66799	Ube2w	-0.154883	4.92507e-07	7.47802e-08	0.128871	6.51802e-06	2.04779e-06	-0.36653	8.68238e-34	3.05218e-35	0.283754	6.62549e-23	5.35461e-24	-0.211647	3.31739e-11	4.79185e-12	-0.495401	1.02978e-64	4.99321e-66
G10090_14389	260299	Cadm4	-0.175527	3.34368e-05	6.47508e-06	-0.290088	8.07944e-13	1.57356e-13	0.0649518	0.156198	0.079016	-0.11456	0.0123881	0.00500985	0.240479	2.27863e-09	3.82161e-10	0.35504	3.72287e-19	5.54761e-20
G10090_3260	56873	Lmbr1	0.122845	0.101813	0.0448904	0.154897	0.0209698	0.0102109	-0.059681	0.490537	0.340597	0.0320515	0.708864	0.589962	-0.182526	0.00851817	0.00312587	-0.214578	0.00104794	0.000418261
G10090_14926	68970	Dcaf12	-0.162453	2.08206e-10	2.20442e-11	-0.148294	2.57962e-09	6.2067e-10	-0.070083	0.0091337	0.00306457	0.0141581	0.694071	0.568787	0.0923695	0.00055366	0.000165757	0.0782113	0.00293012	0.0012434
G10090_27249	407790	Ndufa4l2	0.821313	0.368952	0.22294	0.348322	0.729598	0.630529	-0.0108723	1	0.988751	-0.472992	0.592327	0.454811	-0.832186	0.348202	0.21686	-0.359194	0.72149	0.6199
G10090_31681	68525	Evc2	0.0254146	0.728877	0.587822	0.13252	0.00802388	0.00363771	0.236298	7.74314e-07	1.31852e-07	0.107105	0.0416866	0.0191257	0.210883	1.12043e-05	2.67552e-06	0.103778	0.0342743	0.0174576
G10090_8119	58803	Pga5	1.62867	0.452172	0.29343	NA	NA	NA	-0.0108723	1	0.995748	NA	NA	NA	-1.63954	0.434954	0.290204	NA	NA	NA
G10090_1519	68744	Zfp740	-0.0802934	0.00180046	0.000467446	0.106652	4.01961e-06	1.24368e-06	0.130034	2.08788e-08	2.99182e-09	0.186945	7.76283e-16	8.878e-17	0.210328	6.98174e-20	5.89913e-21	0.0233821	0.389059	0.276043
G10090_4277	215445	Rab11fip3	-0.205839	1.59599e-10	1.67351e-11	-0.0792977	0.0156131	0.00741591	0.120837	0.000107081	2.42458e-05	0.126541	0.000147269	4.2705e-05	0.326676	1.31085e-26	8.19228e-28	0.200135	2.20468e-11	4.72043e-12
G10090_29176	67596	Tespa1	-0.956294	0.721802	0.577239	-1.01425	0.666472	0.554404	-0.0108723	1	0.993987	-0.0579542	0.98947	0.977337	0.945422	0.71272	0.581563	1.00338	0.674548	0.55866
G10090_6053	69241	Polr2d	0.0452012	0.299335	0.16871	-0.0247599	0.569509	0.451856	0.00438263	0.94649	0.893591	-0.0699611	0.0687792	0.033461	-0.0408186	0.342708	0.212676	0.0291425	0.493824	0.374633
G10090_12512	77220	Tmem200a	-0.105317	0.366678	0.221344	0.0916202	0.37069	0.26618	-0.0479616	0.702015	0.570158	0.196937	0.0430514	0.0198421	0.0573552	0.658602	0.508115	-0.139582	0.152287	0.0923549
G10090_4263	260409	Cdc42ep3	-0.165849	4.71171e-20	2.70905e-21	-0.298484	3.1893e-62	1.48646e-63	-0.287787	1.41872e-57	2.35336e-59	-0.132634	3.83544e-12	5.50252e-13	-0.121937	2.07512e-10	3.15971e-11	0.0106973	0.67254	0.565373
G10090_15623	20745	Spock1	-1.17869	0.165969	0.0802814	-0.121164	0.88776	0.827333	-0.0108723	1	0.984092	1.05752	0.211821	0.123433	1.16781	0.158424	0.0830996	0.110291	0.89745	0.842615
G10090_1510	21847	Klf10	0.0924172	0.000198854	4.34644e-05	0.0909929	0.000132861	4.81027e-05	-0.165921	1.29385e-11	1.39258e-12	-0.00142426	0.984361	0.948837	-0.258338	1.58005e-27	9.4327e-29	-0.256914	5.1143e-28	5.58855e-29
G10090_16616	67675	Cuta	0.070947	0.0631956	0.0254104	-0.180344	1.44504e-07	3.92798e-08	0.0603227	0.116034	0.0555149	-0.251291	1.11438e-13	1.4444e-14	-0.0106244	0.830184	0.734704	0.240667	5.86983e-13	1.1474e-13
G10090_12336	70821	4921507P07Rik	NA	NA	NA	-1.01425	0.666472	0.554404	-1.01087	0.696806	0.555724	NA	NA	NA	NA	NA	NA	0.0033761	1	0.99868
G10090_7694	213438	P2ry10b	0.197927	0.292982	0.164093	0.770696	6.12933e-09	1.50827e-09	0.353341	0.0260465	0.00999717	0.572769	1.54669e-05	3.95934e-06	0.155414	0.381802	0.24451	-0.417355	0.00121761	0.000490457
G10090_5486	15248	Hic1	0.159183	0.871917	0.782741	0.400789	0.582934	0.464638	0.404165	0.612016	0.460886	0.241606	0.76258	0.652886	0.244982	0.764849	0.648364	0.0033761	1	0.994719
G10090_12830	68947	Chst8	-0.318864	0.78565	0.659699	-0.599211	0.542574	0.425949	-0.595835	0.5795	0.428561	-0.280347	0.820186	0.726463	-0.276971	0.825875	0.729631	0.0033761	1	0.996766
G10090_13123	14423	Galnt1	0.0118206	0.552494	0.390669	0.086691	5.1465e-10	1.18134e-10	-0.0598088	6.80335e-05	1.48967e-05	0.0748704	1.52387e-07	3.14379e-08	-0.0716294	1.16627e-06	2.49729e-07	-0.1465	3.17357e-26	3.67907e-27
G10090_10145	66454	Nmnat1	-0.139972	0.239699	0.127092	-0.170211	0.107316	0.0623069	-0.188345	0.087294	0.0398765	-0.0302388	0.835333	0.748345	-0.0483729	0.733568	0.609138	-0.0181341	0.901268	0.847285
G10090_15882	667281	H60b	1.40126	0.00194792	0.000508957	1.27115	0.00423438	0.0018462	0.847109	0.113219	0.0539802	-0.130104	0.787399	0.686742	-0.554149	0.201978	0.110703	-0.424045	0.332316	0.228095
G10090_7919	15356	Hmgcl	0.0126997	0.889189	0.810177	-0.09305	0.135248	0.080932	-0.0118312	0.895198	0.822036	-0.10575	0.0952513	0.0484881	-0.024531	0.760381	0.642715	0.0812188	0.202161	0.127727
G10090_25472	232286	Tmf1	-0.02938	0.394546	0.243699	0.145312	7.818e-09	1.93872e-09	-0.191273	9.48727e-13	9.3759e-14	0.174692	7.04705e-12	1.03026e-12	-0.161893	2.82959e-09	4.77445e-10	-0.336585	2.75472e-40	2.15635e-41
G10090_1204	11499	Adam5	0.533511	0.113361	0.0509865	0.497252	0.115746	0.0678933	0.189426	0.657042	0.509906	-0.0362591	0.940896	0.884761	-0.344085	0.31589	0.192519	-0.307826	0.349693	0.24195
G10090_14661	229320	Clrn1	0.234847	0.330378	0.192419	0.0900882	0.722234	0.622351	0.252162	0.271064	0.156475	-0.144759	0.552593	0.413277	0.0173148	0.963429	0.919879	0.162074	0.472381	0.353725
G10090_33754	74158	Josd1	-0.133366	2.04345e-06	3.36451e-07	-0.000177685	1	0.994394	0.0964247	0.000425328	0.000106725	0.133188	1.42604e-06	3.2618e-07	0.22979	3.63162e-18	3.37557e-19	0.0966024	0.000268916	9.9678e-05
G10090_2722	68347	Mettl26	0.0869178	0.341177	0.200861	-0.0207617	0.835318	0.761968	0.176279	0.0210514	0.00782478	-0.10768	0.197133	0.11344	0.0893613	0.291845	0.17432	0.197041	0.00664891	0.00298373
G10090_23250	18542	Pcolce	0.0746943	9.49264e-12	9.20341e-13	0.0810304	2.60578e-14	4.72047e-15	0.124263	2.91844e-32	1.09297e-33	0.00633603	0.667184	0.537936	0.0495683	5.34039e-06	1.22229e-06	0.0432323	5.46116e-05	1.87889e-05
G10090_5949	19069	Nup88	-0.00200326	0.973388	0.926977	-0.0581077	0.0164147	0.00783419	-0.0760626	0.00183332	0.000524473	-0.0561045	0.0251349	0.0108515	-0.0740594	0.00243284	0.000807391	-0.0179549	0.535653	0.416551
G10090_6258	74435	Lrriq3	0.599225	0.0250851	0.0086074	0.417091	0.124087	0.073504	0.0321964	0.948421	0.89723	-0.182134	0.528263	0.389476	-0.567028	0.0295521	0.0122518	-0.384894	0.15779	0.0961324
G10090_6101	20274	Scn9a	1.04371	0.695544	0.542939	1.98575	0.252701	0.16869	2.31106	0.174158	0.0903012	0.942046	0.576536	0.437393	1.26735	0.411986	0.269288	0.325304	0.816368	0.735984
G10090_20510	213439	Gpr174	2.74415	0.00796979	0.00238718	2.15568	0.0552729	0.0295343	0.57409	0.775308	0.65966	-0.588469	0.478873	0.342778	-2.17006	0.0197489	0.00785612	-1.58159	0.130521	0.0772228
G10090_1405	22138	Ttn	0.659824	0	0	0.361489	0	0	-0.120379	1.55074e-59	2.43384e-61	-0.298335	0	0	-0.780203	0	0	-0.481868	0	0
G10090_15682	16478	Jund	-0.0737518	8.05092e-08	1.11311e-08	-0.36722	2.71836e-162	3.78534e-164	-0.0293561	0.0495703	0.0207212	-0.293468	1.49934e-99	1.93383e-101	0.0443957	0.00187503	0.000608439	0.337864	1.15326e-136	2.19293e-138
G10090_16281	142682	Zcchc14	-0.129409	5.57028e-05	1.11526e-05	0.0478364	0.148932	0.0907304	0.23917	3.2297e-17	2.38611e-18	0.177245	6.39204e-09	1.1798e-09	0.368579	1.18143e-37	5.00993e-39	0.191334	7.68749e-12	1.60162e-12
G10090_31457	71395	5430419D17Rik	0.0437058	0.989491	0.954801	0.500325	0.596007	0.478129	0.882212	0.30398	0.181711	0.456619	0.651006	0.517363	0.838507	0.33154	0.20428	0.381888	0.64818	0.527373
G10090_3765	54446	Nfat5	0.0609244	0.00752461	0.00224088	0.614704	1.79649e-255	1.35934e-257	0.174688	2.67185e-18	1.84271e-19	0.553779	2.01917e-208	9.62181e-211	0.113764	2.0899e-08	3.77615e-09	-0.440016	5.82014e-140	1.0735e-141
G10090_12429	68499	Mrpl53	0.062675	0.151998	0.0722978	-0.206409	4.42637e-08	1.15704e-08	-0.00241073	0.984106	0.94499	-0.269084	6.21235e-13	8.41129e-14	-0.0650857	0.122832	0.0615997	0.203998	6.06208e-08	1.62762e-08
G10090_1441	66528	Smim5	-0.0726911	0.131676	0.0610707	-0.338435	2.48456e-16	4.05219e-17	-0.161929	0.000145874	3.36719e-05	-0.265744	5.66745e-10	9.57839e-11	-0.0892374	0.0558785	0.0250918	0.176506	5.58853e-05	1.92448e-05
G10090_6244	19210	Ptdss1	0.000924144	0.995153	0.969018	-0.0167644	0.596203	0.478039	-0.00207787	0.972024	0.929792	-0.0176885	0.594684	0.457415	-0.00300201	0.948659	0.899444	0.0146865	0.65305	0.533633
G10090_5025	16800	Arhgef2	-0.170143	2.85164e-70	3.65361e-72	-0.218515	1.71141e-116	3.69988e-118	-0.0626563	8.81643e-11	1.0181e-11	-0.0483717	3.43502e-06	8.22362e-07	0.107487	4.03834e-28	2.36205e-29	0.155858	1.02092e-58	5.48734e-60
G10090_13716	11979	Atp7b	-0.219329	0.883456	0.80135	0.570714	0.565868	0.448283	0.404165	0.729825	0.60208	0.790043	0.451477	0.315853	0.623494	0.593298	0.442135	-0.166549	0.875383	0.812047
G10090_4815	20475	Six5	0.0691508	0.582772	0.41962	0.213269	0.0204818	0.00994592	0.399666	3.33523e-06	6.15595e-07	0.144118	0.147024	0.0801585	0.330515	0.000125326	3.44129e-05	0.186397	0.0308617	0.0155629
G10090_22387	67468	Mmd	-0.0578277	0.00460394	0.00130829	0.419196	2.43957e-142	4.04863e-144	0.101727	3.02759e-08	4.42144e-09	0.477024	1.84405e-177	1.07791e-179	0.159555	1.6712e-18	1.51937e-19	-0.317469	2.76152e-85	9.74942e-87
G10090_10630	233552	Gdpd5	-0.280354	3.16229e-11	3.17882e-12	-0.210479	3.15557e-07	8.82445e-08	0.044689	0.373333	0.235447	0.0698758	0.166873	0.0931323	0.325043	3.06636e-15	3.37847e-16	0.255168	2.56368e-10	5.83519e-11
G10090_2781	170748	Smco4	-0.0368717	0.828776	0.719843	0.147341	0.210158	0.135019	0.0312532	0.847117	0.756157	0.184212	0.123348	0.0653456	0.0681249	0.654508	0.504415	-0.116088	0.341468	0.235545
G10090_12434	207521	Dtx4	-0.159069	2.04985e-13	1.76265e-14	0.130923	9.36343e-11	2.05404e-11	0.0744616	0.000621592	0.000161644	0.289992	3.43572e-45	1.34469e-46	0.233531	5.59275e-29	3.17879e-30	-0.0564612	0.00740683	0.00335296
G10090_8934	26466	Zfp260	0.165712	3.96971e-08	5.27844e-09	0.442851	4.30486e-60	2.09125e-61	-0.0905267	0.00642419	0.00207268	0.277139	5.54981e-25	4.14323e-26	-0.256239	5.73723e-18	5.38743e-19	-0.533377	1.93832e-84	6.95373e-86
G10090_14591	230673	Ipo13	-0.156825	4.37253e-07	6.58611e-08	-0.206037	5.80748e-12	1.17981e-12	-0.0419999	0.242515	0.136281	-0.0492125	0.17865	0.101033	0.114825	0.000290292	8.34758e-05	0.164037	6.75067e-08	1.81935e-08
G10090_22356	269152	Kif26b	-0.600881	2.77932e-41	6.73217e-43	-0.0410452	0.406626	0.296586	-0.0518026	0.314022	0.188806	0.559836	7.56658e-36	3.86526e-37	0.549078	2.70082e-34	1.26722e-35	-0.0107574	0.854475	0.785909
G10090_4140	237253	Lrp11	-0.203507	9.16401e-07	1.44225e-07	-0.226831	1.46093e-08	3.68879e-09	-0.130483	0.00196533	0.000565498	-0.0233234	0.688468	0.56122	0.0730241	0.127873	0.0645014	0.0963475	0.0282511	0.0141426
G10090_24319	68240	Rpa3	0.322437	1.86414e-08	2.38839e-09	0.348322	2.68705e-10	6.06539e-11	0.0629612	0.402456	0.260669	0.0258848	0.727333	0.609862	-0.259476	5.00203e-06	1.1423e-06	-0.285361	2.03272e-07	5.68058e-08
G10090_12854	170761	Pdzd3	-0.956294	0.592602	0.430513	NA	NA	NA	-0.42591	0.804248	0.697624	NA	NA	NA	0.530384	0.791877	0.684088	NA	NA	NA
G10090_13012	237890	Slfn14	0.0437058	0.992781	0.982908	1.98575	0.252701	0.16869	0.989128	0.699061	0.564257	1.94205	0.286325	0.178219	0.945422	0.71272	0.581563	-0.996624	0.531417	0.411354
G10090_2682	27410	Abca3	-0.183245	0.00269111	0.000724754	-0.0514505	0.437667	0.32674	0.136698	0.0193642	0.00713712	0.131795	0.0349174	0.0157138	0.319943	8.07456e-09	1.40813e-09	0.188149	0.000604389	0.000233987
G10090_27239	71902	Cand1	-0.0474121	0.00769935	0.00229734	0.112954	2.41887e-13	4.58643e-14	-0.00099579	0.986436	0.948046	0.160366	7.34653e-25	5.49391e-26	0.0464163	0.00766457	0.00278973	-0.113949	1.3098e-13	2.48478e-14
G10090_19172	407821	Znrf3	-0.263786	2.09583e-05	3.93837e-06	-0.021393	0.782087	0.693421	-0.0775502	0.272198	0.157251	0.242393	8.16069e-05	2.28244e-05	0.186236	0.00372625	0.00127904	-0.0561572	0.422805	0.306338
G10090_425	65973	Asph	0.207607	1.99328e-15	1.46752e-16	0.336686	2.26039e-42	1.57381e-43	0.0961674	0.000588047	0.000151833	0.129078	2.30036e-07	4.83487e-08	-0.11144	2.5131e-05	6.28715e-06	-0.240518	5.88955e-23	7.64518e-24
G10090_17656	320080	Zbtb39	-0.184112	0.00169633	0.000437492	0.16317	0.0019944	0.00082898	0.150932	0.0063485	0.0020434	0.347281	5.09456e-11	7.91099e-12	0.335044	3.0081e-10	4.66639e-11	-0.0122376	0.8634	0.796526
G10090_9771	100502766	Kifc1	0.254271	7.68883e-07	1.19783e-07	0.313848	1.17359e-10	2.58792e-11	0.390403	5.58788e-16	4.4385e-17	0.0595767	0.300133	0.189187	0.136132	0.00661393	0.00237831	0.0765552	0.136485	0.0812144
G10090_29810	217169	Tns4	0.390156	0.181152	0.0893172	0.141871	0.664836	0.550021	0.351698	0.226806	0.124603	-0.248285	0.396276	0.266609	-0.0384584	0.920866	0.858456	0.209827	0.464608	0.34652
G10090_10341	20341	Selenbp1	0.101859	0.824138	0.713504	0.182169	0.61858	0.501251	0.621396	0.033831	0.0133606	0.0803097	0.848305	0.764547	0.519537	0.07812	0.0366537	0.439227	0.120287	0.0704094
G10090_5468	104010	Cdh22	NA	NA	NA	NA	NA	NA	NA	NA	NA	-0.0579542	0.99058	0.967954	-0.0545781	0.989062	0.96982	0.0033761	1	0.998133
G10090_24565	18377	Omg	0.0437058	0.99602	0.975831	NA	NA	NA	-0.0108723	1	0.993987	NA	NA	NA	-0.0545781	0.989062	0.96982	NA	NA	NA
G10090_7174	230598	Nrd1	0.0593023	0.00252431	0.000674039	0.127786	3.64592e-13	6.9849e-14	-0.000180835	1	0.991735	0.0684835	0.000193144	5.7137e-05	-0.0594831	0.00194703	0.000633785	-0.127967	3.00398e-13	5.79585e-14
G10090_7089	101772	Ano1	-0.648172	0.335669	0.196559	0.178397	0.76883	0.67866	0.29725	0.630645	0.481272	0.826569	0.159769	0.0885995	0.945422	0.0970723	0.0469192	0.118853	0.843251	0.770936
G10090_26898	215748	Cnksr3	-0.22656	1.59374e-13	1.35724e-14	-0.0213701	0.564844	0.447149	0.0888819	0.00414409	0.00127834	0.20519	2.16743e-11	3.26788e-12	0.315442	1.67388e-26	1.0493e-27	0.110252	0.000181581	6.60053e-05
G10090_17930	18571	Pdcd6ip	-0.211599	1.81181e-33	5.8438e-35	-0.012662	0.557478	0.44029	0.00685246	0.787032	0.67536	0.198938	6.60304e-30	4.07787e-31	0.218452	5.07725e-36	2.27894e-37	0.0195144	0.338496	0.232873
G10090_4598	98403	Zfp451	0.047656	0.386734	0.237567	0.32241	1.59145e-16	2.57737e-17	-0.0267825	0.655921	0.508324	0.274754	3.65949e-12	5.24545e-13	-0.0744385	0.129925	0.0657925	-0.349192	4.10124e-19	6.12443e-20
G10090_714	105247220	Gm42355	NA	NA	NA	0.570714	0.754786	0.661536	-0.0108723	1	0.993987	NA	NA	NA	NA	NA	NA	-0.581586	0.750961	0.655502
G10090_14500	75974	Dock11	0.0806272	0.0325774	0.0117576	0.351594	2.96101e-30	2.90132e-31	-0.196752	2.3048e-08	3.32471e-09	0.270967	1.88432e-18	1.85691e-19	-0.277379	4.52478e-16	4.74946e-17	-0.548347	1.03957e-67	4.72441e-69
G10090_16151	26379	Esrra	-0.133919	0.000922968	0.000225506	-0.317714	6.9947e-17	1.11234e-17	0.00833261	0.888424	0.812301	-0.183794	6.36116e-06	1.56169e-06	0.142252	0.000293642	8.44952e-05	0.326046	7.62243e-18	1.1919e-18
G10090_3780	235406	Snx33	-0.0671655	0.248721	0.133096	0.0774847	0.122972	0.0727183	0.123414	0.0115081	0.00398312	0.14465	0.00284698	0.00101351	0.190579	4.95183e-05	1.28668e-05	0.0459293	0.389242	0.276246
G10090_17297	381411	Accsl	0.0437058	0.99602	0.975831	-1.01425	0.666472	0.554404	0.57409	0.775308	0.65966	-1.05795	0.669165	0.537428	0.530384	0.791877	0.684088	1.58834	0.422547	0.305575
G10090_13701	17160	Man2b2	-0.0345763	0.612983	0.453837	0.0338223	0.571298	0.453929	0.195722	3.97244e-05	8.41678e-06	0.0683986	0.228804	0.135125	0.230299	1.09183e-06	2.32819e-07	0.1619	0.000527126	0.000202905
G10090_4424	71198	Otud1	-0.286748	5.48423e-09	6.63855e-10	-0.318946	2.4895e-11	5.26805e-12	-0.308997	1.87109e-10	2.22276e-11	-0.0321985	0.646231	0.510735	-0.0222498	0.765478	0.649116	0.00994876	0.894504	0.838091
G10090_7221	68147	Gar1	-0.135907	0.0771915	0.0320614	-0.154373	0.02844	0.0142263	-0.0108723	0.921936	0.859587	-0.0184659	0.856275	0.776191	0.125034	0.100038	0.0485846	0.1435	0.0435255	0.0226773
G10090_2523	224697	Adamts10	0.145346	0.0883476	0.0376299	0.255498	0.000439526	0.000168438	0.45715	2.91479e-11	3.24321e-12	0.110152	0.175159	0.0987476	0.311804	5.75472e-06	1.32078e-06	0.201651	0.00301546	0.00128134
G10090_16149	12321	Calu	0.0846456	4.47596e-26	1.94297e-27	0.111004	4.43643e-46	2.8745e-47	-0.01819	0.0496165	0.0207469	0.0263586	0.00162111	0.000552797	-0.102836	3.21673e-38	1.33749e-39	-0.129194	6.17785e-62	3.11692e-63
G10090_6185	215814	Ccdc28a	0.0756059	0.57105	0.408485	-0.020125	0.887539	0.826985	0.0910073	0.462448	0.313924	-0.0957308	0.428207	0.295765	0.0154014	0.924965	0.863924	0.111132	0.321427	0.219276
G10090_2485	74055	Plce1	0.365634	0.816963	0.704688	-0.0142484	1	0.988856	0.311056	0.840985	0.747143	-0.379882	0.792305	0.693739	-0.0545781	0.982693	0.952298	0.325304	0.816368	0.735984
G10090_3952	20741	Sptb	-0.291478	0.367992	0.222184	0.242909	0.363191	0.25964	0.514219	0.0317377	0.0124306	0.534388	0.0419693	0.0192754	0.805697	0.000721753	0.000219109	0.271309	0.255873	0.167906
G10090_413	240058	Cpne5	0.665194	0.327976	0.190445	0.192202	0.80765	0.724815	0.81225	0.186273	0.0978306	-0.472992	0.470312	0.334588	0.147056	0.832869	0.73851	0.620047	0.285025	0.190278
G10090_21997	227377	Farp2	0.0530829	0.610273	0.449536	-0.0423317	0.663985	0.549106	0.129244	0.123157	0.059669	-0.0954146	0.284042	0.176157	0.0761615	0.408745	0.266286	0.171576	0.0258388	0.0128498
G10090_29188	20196	S100a13	-0.0298409	0.45068	0.290724	-0.177316	2.64434e-09	6.36914e-10	-0.0219669	0.582402	0.431767	-0.147475	1.67022e-06	3.85109e-07	0.00787398	0.862764	0.780816	0.155349	2.31327e-07	6.48659e-08
G10090_4858	16582	Kifc3	-0.02871	0.61189	0.452599	-0.088743	0.039365	0.0203045	0.103046	0.0150083	0.00536695	-0.060033	0.208118	0.121031	0.131756	0.00138087	0.000438518	0.191789	1.05707e-06	3.1316e-07
G10090_6318	78938	Fbxo34	0.0267535	0.56463	0.40195	-0.0866053	0.015197	0.00720667	-0.0421053	0.313271	0.188255	-0.113359	0.00134658	0.000452767	-0.0688588	0.0691031	0.0319001	0.0445	0.258364	0.169672
G10090_6917	214663	Slc25a29	-0.286662	4.98919e-10	5.43188e-11	-0.205291	4.81167e-06	1.49854e-06	-0.0619625	0.243221	0.136786	0.0813707	0.133685	0.0716797	0.2247	1.60285e-06	3.4729e-07	0.143329	0.00209692	0.000869761
G10090_17799	68585	Rtn4	-0.158703	3.87741e-90	3.55907e-92	-0.0638865	2.37534e-16	3.86954e-17	-0.223035	3.95497e-177	1.71582e-179	0.0948168	2.95662e-32	1.67565e-33	-0.0643318	1.54271e-14	1.77133e-15	-0.159149	2.43756e-89	8.06494e-91
G10090_4390	77116	Mtmr2	0.0658353	0.0658019	0.0266513	0.208681	1.74884e-12	3.47832e-13	0.038217	0.323584	0.196124	0.142846	2.44813e-06	5.75985e-07	-0.0276182	0.496988	0.348324	-0.170464	8.15538e-09	2.06043e-09
G10090_8755	211329	Ncoa7	-0.0248785	0.737481	0.597769	0.338505	6.18297e-14	1.14326e-14	0.044495	0.485485	0.335014	0.363383	2.18559e-15	2.55649e-16	0.0693735	0.241316	0.137419	-0.29401	5.81702e-11	1.27202e-11
G10090_24699	51797	Ctps	0.0623515	0.0430007	0.016191	0.00532333	0.895946	0.837325	-0.0887054	0.00260449	0.000768185	-0.0570282	0.057402	0.0273242	-0.151057	4.83861e-08	9.05028e-09	-0.0940287	0.000876272	0.000346243
G10090_16606	381820	Smim10l1	-0.00142589	0.992413	0.962048	0.180923	1.3121e-09	3.09441e-10	-0.216004	2.15623e-11	2.37029e-12	0.182348	1.74497e-09	3.07884e-10	-0.214578	3.33449e-11	4.81867e-12	-0.396926	2.03888e-39	1.63348e-40
G10090_23466	12778	Ackr3	0.00535107	0.862924	0.768755	-0.0128892	0.594391	0.47583	0.0373799	0.0820893	0.0370957	-0.0182403	0.451741	0.316124	0.0320288	0.147022	0.0759648	0.0502691	0.0108673	0.00504414
G10090_2519	54672	Adgrg3	0.0437058	0.817064	0.703785	-0.307832	0.0223455	0.0109277	0.00280263	1	0.980503	-0.351538	0.00928384	0.00365361	-0.0409032	0.818298	0.721324	0.310635	0.0205939	0.0100457
G10090_2082	75079	Zbtb49	-0.227508	0.0316837	0.0113664	0.03831	0.747251	0.652129	0.0900222	0.433072	0.285417	0.265818	0.00736987	0.00283903	0.317531	0.00104422	0.000324107	0.0517121	0.654938	0.535756
G10090_8864	81910	Rrbp1	0.0549038	0.000798152	0.000192212	0.158742	1.34458e-27	1.43974e-28	0.268268	2.92319e-79	3.31969e-81	0.103838	2.58411e-12	3.65969e-13	0.213364	9.81817e-51	3.01493e-52	0.109526	5.50728e-15	9.80188e-16
G10090_21293	56327	Arl2	-0.0561564	0.0952613	0.0414188	-0.305279	6.96556e-26	7.8217e-27	-0.074195	0.0182821	0.00670095	-0.249123	7.24776e-17	7.81463e-18	-0.0180386	0.665814	0.517023	0.231084	5.50686e-15	9.80464e-16
G10090_19868	68020	Apopt1	0.0228814	0.700197	0.550008	-0.127484	0.00248746	0.00104816	-0.0944538	0.0366605	0.0146605	-0.150365	0.000379435	0.000117189	-0.117335	0.00697224	0.00251735	0.0330301	0.524487	0.402649
G10090_10166	217946	Cdca7l	0.4041	5.72137e-08	7.75346e-09	0.662245	1.28006e-22	1.61402e-23	0.425557	5.35237e-09	7.24622e-10	0.258145	0.000117658	3.36475e-05	0.0214568	0.834243	0.740895	-0.236688	0.000312584	0.000116875
G10090_235	227399	Ppip5k2	0.166174	1.90394e-05	3.56322e-06	0.496322	2.13571e-48	1.31725e-49	-0.0262924	0.624633	0.473954	0.330148	1.0006e-22	8.15022e-24	-0.192466	4.18159e-07	8.57374e-08	-0.522614	2.64609e-53	1.595e-54
G10090_12678	637873	Vmn2r61	NA	NA	NA	NA	NA	NA	-0.0108723	1	0.995748	NA	NA	NA	NA	NA	NA	NA	NA	NA
G10090_12607	218772	Rarb	0.444853	1.49936e-07	2.14181e-08	0.652152	5.23398e-17	8.29011e-18	0.582444	3.58629e-13	3.45267e-14	0.207299	0.00869109	0.00339825	0.137591	0.111107	0.0548929	-0.0697079	0.423612	0.30856
G10090_25571	13006	Smc3	0.433256	1.65932e-61	2.41156e-63	0.688382	7.76234e-173	1.00688e-174	-0.11337	0.000226422	5.42147e-05	0.255125	8.14197e-28	5.42142e-29	-0.546626	1.81852e-94	2.60135e-96	-0.801751	5.25709e-226	4.29844e-228
G10090_25699	77358	9430069I07Rik	0.0437058	0.995173	0.970401	0.400789	0.799242	0.714652	NA	NA	NA	0.357083	0.833718	0.744594	NA	NA	NA	NA	NA	NA
G10090_2698	373864	Col27a1	0.388089	0.0124964	0.00392624	0.793107	7.34941e-10	1.70428e-10	0.634115	3.71608e-06	6.90393e-07	0.405018	0.00157587	0.000536271	0.246026	0.0860661	0.0408963	-0.158992	0.235979	0.152279
G10090_2868	54141	Spag5	0.482559	2.63475e-32	8.8676e-34	0.627018	1.90336e-58	9.54889e-60	0.613047	4.11648e-55	7.32741e-57	0.14446	0.000172215	5.05625e-05	0.130489	0.000854337	0.000262238	-0.0139711	0.776828	0.685689
G10090_540	77480	Kidins220	0.0504641	0.00155484	0.000398028	-0.0493185	0.00144614	0.000590795	-0.0818121	9.60514e-08	1.47748e-08	-0.0997826	2.25015e-11	3.39688e-12	-0.132276	5.36514e-19	4.7515e-20	-0.0324937	0.04813	0.0253508
G10090_28930	28019	Ing4	0.0802659	0.0129562	0.00408392	-0.0438986	0.190559	0.120537	0.0574258	0.0854694	0.0388576	-0.124165	3.67919e-05	9.89049e-06	-0.0228402	0.559763	0.4083	0.101324	0.000735994	0.000287736
G10090_27420	102634727	Gm29485	-1.37133	0.254234	0.136816	-1.01425	0.337837	0.237068	-1.5567	0.187691	0.0987549	0.357083	0.833718	0.744594	-0.185365	0.935035	0.877729	-0.542448	0.729501	0.628563
G10090_31547	72852	Mblac2	-0.198554	0.0784399	0.03266	0.17633	0.0737714	0.0408752	-0.296102	0.00498147	0.00156716	0.374885	0.000107565	3.05971e-05	-0.0975481	0.465898	0.317826	-0.472433	6.36786e-07	1.84533e-07
G10090_8434	320095	6430550D23Rik	0.649427	0.182319	0.0899681	0.46219	0.338842	0.238032	-0.212506	0.753708	0.629549	-0.187237	0.714157	0.595456	-0.861933	0.0650808	0.0297661	-0.674696	0.157947	0.0962577
G10090_12508	20192	Ryr3	0.0011139	0.992833	0.989859	-0.100728	0.357317	0.254032	-0.072501	0.562535	0.409645	-0.101842	0.379225	0.25227	-0.0736149	0.557271	0.405916	0.028227	0.827971	0.751823
G10090_30129	228136	Zdhhc5	-0.0849848	6.9951e-06	1.23333e-06	-0.00341086	0.899412	0.841937	-0.00743995	0.777707	0.663984	0.081574	1.21913e-05	3.09371e-06	0.0775449	3.71959e-05	9.49467e-06	-0.00402909	0.876438	0.813665
G10090_7183	14121	Fbp1	0.0437058	0.992781	0.982908	NA	NA	NA	NA	NA	NA	NA	NA	NA	NA	NA	NA	NA	NA	NA
G10090_20688	24128	Xrn2	0.192282	1.53971e-22	7.84187e-24	0.271208	1.10025e-46	7.03093e-48	0.0230874	0.374132	0.236118	0.0789266	5.18839e-05	1.41585e-05	-0.169194	5.45939e-18	5.12306e-19	-0.248121	1.0202e-39	8.10881e-41
G10090_4791	71838	Phf7	-0.00209791	0.995915	0.97941	0.0668355	0.517798	0.400654	0.126631	0.201686	0.10783	0.0689334	0.528548	0.389754	0.128729	0.192871	0.104829	0.0597957	0.561395	0.441266
G10090_27489	18330	Olfr31	NA	NA	NA	NA	NA	NA	1.31106	0.393989	0.253162	NA	NA	NA	3.26735	0.0917033	0.0440239	3.3253	0.0735415	0.0404229
G10090_3546	69367	Glrx2	-0.0921132	0.0987958	0.04322	-0.0922383	0.0737879	0.0408937	-0.140955	0.00611262	0.00195889	-0.000125105	0.9986	0.997839	-0.0488415	0.439077	0.294616	-0.0487164	0.406629	0.29106
G10090_5116	228140	Tnks1bp1	-0.189816	2.97357e-32	1.00458e-33	-0.0837534	1.44245e-07	3.91912e-08	0.128646	2.88118e-17	2.11759e-18	0.106063	1.45856e-10	2.34645e-11	0.318462	2.7013e-94	3.88133e-96	0.212399	4.4733e-45	3.13588e-46
G10090_31926	380728	Kcnh4	0.458743	0.703699	0.553948	-0.277283	0.826535	0.750435	0.21152	0.873021	0.79184	-0.736026	0.502362	0.364235	-0.247223	0.834042	0.740266	0.488803	0.672634	0.56008
G10090_4956	18155	Pnoc	NA	NA	NA	NA	NA	NA	NA	NA	NA	-0.0579542	0.98947	0.977337	NA	NA	NA	NA	NA	NA
G10090_27670	68554	Cebpzos	-0.140923	0.0439635	0.016604	-0.0834004	0.227808	0.148125	-0.201911	0.00210013	0.000608038	0.057523	0.46961	0.33397	-0.0609872	0.46364	0.315903	-0.11851	0.0837782	0.0468037
G10090_30040	93724	Pcdhga12	0.954451	0.0203098	0.00678763	1.37147	6.89226e-05	2.40684e-05	1.12384	0.00306905	0.00092146	0.41702	0.225378	0.132615	0.169385	0.696564	0.55866	-0.247635	0.471847	0.353265
G10090_32950	20305	Ccl6	-0.541257	0.797136	0.677982	2.30768	0.00753176	0.0033952	1.40417	0.230703	0.127686	2.84894	0.00302397	0.00108209	1.94542	0.114044	0.0564965	-0.903514	0.223204	0.142734
G10090_2601	19043	Ppm1b	-0.0348522	0.238669	0.126363	0.0263838	0.338168	0.237494	-0.0942528	0.000155934	3.62427e-05	0.061236	0.016474	0.00683285	-0.0594007	0.0250919	0.0102288	-0.120637	3.57184e-07	1.01674e-07
G10090_24016	21345	Tagln	-0.0273784	0.0121463	0.00379996	-0.136154	5.34554e-45	3.54511e-46	-0.0409022	6.12586e-05	1.33312e-05	-0.108775	3.19384e-28	2.0881e-29	-0.0135237	0.265889	0.154945	0.0952515	2.35991e-22	3.12322e-23
G10090_12014	100702	Gbp6	1.1255	0.177781	0.0873607	2.29627	4.66075e-05	1.59527e-05	1.36848	0.0656763	0.0286396	1.17077	0.0189282	0.00795538	0.24298	0.757789	0.639271	-0.927788	0.0506081	0.0268133
G10090_24551	18491	Pappa	-0.320381	0.00953863	0.00290087	-0.00719366	0.980564	0.943154	-0.105869	0.453733	0.302537	0.313187	0.00906666	0.00355834	0.214512	0.102215	0.0498241	-0.0986752	0.452524	0.335987
G10090_18960	654801	Zfp784	-0.102684	0.527019	0.364156	-0.123762	0.376869	0.271024	0.00172773	1	0.987478	-0.0210782	0.918143	0.854966	0.104411	0.505017	0.355076	0.12549	0.374044	0.26335
G10090_19160	11615	Gm4737	0.0822365	2.85759e-05	5.47364e-06	-0.0169104	0.46738	0.353381	0.0697031	0.000415765	0.000104061	-0.0991469	2.05526e-07	4.29621e-08	-0.0125334	0.63305	0.482324	0.0866135	4.56602e-06	1.43403e-06
G10090_5027	68550	Tefm	-0.0092431	0.936732	0.87535	-0.101933	0.142046	0.0855328	-0.0589265	0.465958	0.316901	-0.0926897	0.208511	0.121286	-0.0496834	0.554084	0.403031	0.0430063	0.592786	0.471877
G10090_7815	56457	Clptm1	-0.196238	4.33355e-23	2.16567e-24	-0.170621	1.67427e-18	2.47622e-19	-0.0402649	0.0686244	0.0301047	0.0256172	0.308464	0.19536	0.155973	6.83974e-15	7.66639e-16	0.130356	3.83282e-11	8.29387e-12
G10090_3454	381157	Greb1l	-0.161409	0.645552	0.486674	0.180568	0.52062	0.404294	0.228798	0.435131	0.286886	0.341976	0.217729	0.127395	0.390207	0.152967	0.0796006	0.0482303	0.878164	0.81638
G10090_7307	11782	Ap4s1	0.0497803	0.6112	0.452011	-0.0218777	0.820839	0.74161	-0.046306	0.635715	0.487352	-0.071658	0.410552	0.279605	-0.0960863	0.258125	0.149075	-0.0244283	0.798049	0.714435
G10090_23861	12825	Col3a1	-0.0955172	1.33159e-159	6.53574e-162	0.208861	0	0	0.117604	1.80911e-265	5.65565e-268	0.304378	0	0	0.213121	0	0	-0.0912571	3.06435e-173	4.0788e-175
G10090_26503	67771	Arpc5	0.0496937	0.0292057	0.0103341	0.230407	3.35514e-34	2.89924e-35	0.0440295	0.0521414	0.0219424	0.180714	2.58158e-21	2.24385e-22	-0.00566416	0.853004	0.767915	-0.186378	3.51447e-23	4.52869e-24
G10090_21626	69178	Snx5	0.0492071	0.0162162	0.00527791	0.0773471	2.56621e-05	8.56655e-06	-0.202946	2.27856e-27	1.03505e-28	0.02814	0.184792	0.105047	-0.252153	4.68217e-42	1.75035e-43	-0.280293	1.22062e-53	7.30343e-55
G10090_16341	107701	Sf3b4	-0.171028	7.85083e-10	8.76262e-11	-0.145035	8.90088e-08	2.38666e-08	-0.0268412	0.440886	0.29203	0.0259925	0.470874	0.335138	0.144186	2.46456e-07	4.92787e-08	0.118194	1.74122e-05	5.73786e-06
G10090_2540	240888	Gpr161	-0.0818898	0.160247	0.0770181	0.155439	0.00102764	0.000411721	0.135854	0.00650416	0.00210429	0.237329	5.95655e-07	1.30719e-07	0.217744	6.12731e-06	1.41408e-06	-0.019585	0.747605	0.648001
G10090_11488	19212	Pter	0.0643505	0.433043	0.276117	0.0700564	0.330276	0.230628	-0.0985706	0.191992	0.101606	0.00570591	0.967294	0.921937	-0.162921	0.0169197	0.00661127	-0.168627	0.00974955	0.00448515
G10090_12652	320713	Mysm1	0.118842	0.00399508	0.00111922	0.502736	7.13825e-49	4.34368e-50	-0.126074	0.00277393	0.000823826	0.383894	1.79595e-29	1.1251e-30	-0.244915	2.97081e-10	4.60476e-11	-0.628809	5.43376e-73	2.249e-74
G10090_1006	17955	Nap1l4	0.076641	7.15596e-05	1.45555e-05	-0.0261325	0.220122	0.142456	-0.0306227	0.168047	0.0860928	-0.102773	3.34455e-08	6.55991e-09	-0.107264	8.45333e-09	1.4758e-09	-0.00449024	0.867393	0.801694
G10090_10554	12721	Coro1a	1.52913	0.0732154	0.0301603	1.12326	0.208542	0.133801	0.989128	0.325183	0.197342	-0.405877	0.62064	0.483392	-0.540005	0.513665	0.36256	-0.134127	0.889142	0.831405
G10090_13824	102637087	Gm33989	0.359531	2.8435e-10	3.05049e-11	0.79854	6.4376e-57	3.34017e-58	-0.0108836	0.91489	0.848991	0.439009	1.03106e-19	9.60379e-21	-0.370415	5.2159e-11	7.62372e-12	-0.809423	1.75525e-58	9.48996e-60
G10090_27175	22694	Zfp35	0.0494933	0.402809	0.250523	0.206947	2.03922e-06	6.12789e-07	-0.046754	0.42751	0.281206	0.157454	0.000465808	0.000145522	-0.0962473	0.0583767	0.0263658	-0.253701	4.97062e-09	1.23281e-09
G10090_23620	21934	Tnfrsf11a	0.0437058	0.992781	0.982908	-0.0142484	1	0.994428	-0.0108723	1	0.995748	-0.0579542	0.98947	0.977337	-0.0545781	0.988937	0.978657	0.0033761	1	0.99868
G10090_5314	227743	Mapkap1	0.0320027	0.368809	0.222771	-0.00429221	0.920557	0.869633	0.0655644	0.0288846	0.01121	-0.0362949	0.270581	0.166004	0.0335617	0.319139	0.195087	0.0698566	0.0143017	0.00679416
G10090_11496	56496	Tspan6	0.144954	1.69505e-05	3.15499e-06	0.284856	1.90448e-20	2.60479e-21	0.0473266	0.235364	0.130986	0.139902	8.65876e-06	2.16318e-06	-0.0976272	0.00437264	0.00152037	-0.237529	7.96315e-15	1.4289e-15
G10090_25427	232984	B3gnt8	0.0675525	0.880252	0.796761	0.418711	0.143576	0.0866187	0.557971	0.0467886	0.0193972	0.351158	0.247783	0.148978	0.490418	0.0825963	0.039069	0.13926	0.649019	0.529393
G10090_5653	110332	Pp2d1	-0.549022	0.441444	0.282825	0.0681728	0.929419	0.880841	0.162	0.81977	0.717469	0.617195	0.340988	0.22066	0.711022	0.2619	0.151789	0.0938272	0.889313	0.831649
G10090_14022	229534	Pbxip1	-0.260631	1.53e-103	1.16057e-105	-0.292626	4.05784e-132	7.5341e-134	-0.102103	9.88309e-18	7.05574e-19	-0.0319953	0.0247118	0.0106515	0.158528	1.1394e-37	4.81722e-39	0.190523	7.49201e-55	4.36879e-56
G10090_2177	328035	Fads6	-0.131565	0.285641	0.158952	0.177329	0.0771715	0.0430633	0.236905	0.0174079	0.00634831	0.308894	0.00182733	0.000628576	0.36847	0.000138289	3.81749e-05	0.0595762	0.598635	0.478013
G10090_12301	19153	Prx	-0.0561746	0.664331	0.508115	-0.269583	0.00454735	0.00199277	0.0574476	0.634267	0.485958	-0.213409	0.0358121	0.0161552	0.113622	0.293525	0.175566	0.327031	0.000390459	0.000147823
G10090_31340	211347	Pank3	-0.0378265	0.0743699	0.030771	0.357833	1.1983e-106	2.91821e-108	-0.064569	0.000796738	0.000211613	0.39566	2.76173e-126	2.52677e-128	-0.0267425	0.230819	0.130283	-0.422402	1.37314e-145	2.41955e-147
G10090_17693	109815	Selenos	-0.0364401	0.353758	0.210545	-0.096509	0.00219599	0.000917661	-0.110775	0.000578218	0.000148852	-0.0600689	0.0837542	0.0418691	-0.0743351	0.0291265	0.0120606	-0.0142662	0.731035	0.630117
G10090_33947	12832	Col5a2	-0.110668	1.63123e-51	2.93223e-53	-0.00794739	0.359792	0.256661	-0.0262978	0.000702502	0.000184522	0.10272	7.92792e-45	3.12301e-46	0.08437	2.97044e-30	1.59768e-31	-0.0183504	0.0185852	0.00899868
G10090_5097	545085	Wdr70	0.191578	5.0208e-07	7.64257e-08	0.0223586	0.65413	0.538335	0.00204606	0.991658	0.955279	-0.16922	7.16028e-06	1.76653e-06	-0.189532	4.75775e-07	9.81858e-08	-0.0203125	0.681259	0.575294
G10090_1276	27419	Naglu	-0.0648424	0.191041	0.0955329	0.0552747	0.220561	0.14281	0.211953	5.28402e-08	7.90715e-09	0.120117	0.00478262	0.00177551	0.276795	1.0729e-12	1.4038e-13	0.156678	4.61647e-05	1.57979e-05
G10090_19643	67242	Gemin6	-0.0148889	0.909151	0.837696	0.211217	0.00513958	0.00227028	-0.00549914	0.979129	0.939024	0.226106	0.00337123	0.00121706	0.00938974	0.947217	0.897113	-0.216716	0.00396663	0.00171996
G10090_3565	320840	Negr1	0.851061	0.192548	0.0965012	0.722717	0.246144	0.163248	0.863597	0.170743	0.0879751	-0.128344	0.85617	0.775797	0.0125361	0.992671	0.977272	0.14088	0.828109	0.751817
G10090_10202	66240	Kcne1l	0.365634	0.816963	0.704688	-1.01425	0.519929	0.403129	NA	NA	NA	-1.37988	0.350632	0.229051	-3.37651	0.0795718	0.0374208	NA	NA	NA
G10090_3081	72723	Zfp74	0.145956	0.116359	0.0526686	0.397729	9.42564e-08	2.53456e-08	-0.0129115	0.926375	0.866327	0.251773	0.00100551	0.000330803	-0.158867	0.0749821	0.0350002	-0.410641	3.38568e-08	8.94222e-09
G10090_7658	17765	Mtf2	0.206455	2.58136e-05	4.91986e-06	0.574205	1.94156e-41	1.38762e-42	-0.0146225	0.845697	0.753271	0.36775	2.06703e-18	2.04089e-19	-0.221078	4.46958e-06	1.01503e-06	-0.588828	1.7139e-43	1.23733e-44
G10090_12375	433415	Gm13420	0.30674	0.83195	0.724933	-1.33618	0.345998	0.244181	-0.747838	0.621779	0.470698	-1.64292	0.227156	0.133906	-1.05458	0.432466	0.286991	0.588339	0.749647	0.651766
G10090_6060	57916	Tnfrsf13b	NA	NA	NA	1.98575	0.252701	0.16869	0.989128	0.699061	0.564257	NA	NA	NA	NA	NA	NA	-0.996624	0.531417	0.411354
G10090_1494	75302	Asxl2	-0.0492979	0.297284	0.167232	0.266789	8.65929e-15	1.52847e-15	-0.020504	0.698227	0.560043	0.316087	1.52992e-19	1.43086e-20	0.0287939	0.572084	0.420598	-0.287293	6.21106e-17	1.00703e-17
G10090_25463	19662	Rbp4	NA	NA	NA	NA	NA	NA	NA	NA	NA	-0.0579542	0.98947	0.977337	NA	NA	NA	NA	NA	NA
G10090_13690	29865	Cabp5	1.36563	0.0912873	0.0392341	0.400789	0.706534	0.605116	1.40417	0.0708982	0.0312198	-0.964845	0.203053	0.117505	0.0385313	0.976533	0.940741	1.00338	0.160612	0.0980955
G10090_6178	56738	Mocs1	0.0499109	0.48405	0.323667	-0.0231595	0.743605	0.647859	0.184879	0.000610605	0.00015828	-0.0730704	0.247921	0.149093	0.134968	0.0149073	0.00576144	0.208038	6.32636e-05	2.19219e-05
G10090_28106	69237	Gtpbp4	0.0850066	0.00108184	0.000267978	0.103273	2.1853e-05	7.25054e-06	-0.145528	1.02801e-08	1.43569e-09	0.0182664	0.563091	0.424134	-0.230535	5.80174e-21	4.64021e-22	-0.248801	3.84452e-25	4.63477e-26
G10090_17883	105242418	Gm38690	1.36492	0.181864	0.0897032	1.73577	0.0390371	0.0201056	2.1452	0.00638098	0.00205588	0.370849	0.666344	0.532347	0.780277	0.271355	0.158666	0.409428	0.545075	0.425675
G10090_624	225887	Ndufs8	0.0300137	0.427653	0.27159	-0.279393	8.89551e-22	1.15613e-22	0.0686586	0.0274519	0.0105944	-0.309406	3.69826e-26	2.61762e-27	0.0386449	0.261308	0.151213	0.348051	3.94192e-34	3.60287e-35
G10090_14912	22646	Zfp105	0.420269	0.193067	0.0968902	0.811073	0.00131694	0.000534666	0.496088	0.0970499	0.045039	0.390804	0.138975	0.0748872	0.0758185	0.834553	0.743664	-0.314985	0.222286	0.142034
G10090_6394	432763	Prr7	0.382122	0.137073	0.0639495	0.0185415	0.971796	0.932064	0.391674	0.114902	0.0548633	-0.36358	0.141155	0.0762679	0.00955225	0.986358	0.960396	0.373133	0.113402	0.0658439
G10090_13720	81907	Tmem108	-0.415726	0.687856	0.532554	-0.47368	0.595209	0.477034	-0.148376	0.889358	0.813807	-0.0579542	0.976667	0.935959	0.26735	0.799112	0.695114	0.325304	0.734177	0.633476
G10090_31146	17110	Lyz1	NA	NA	NA	-0.0142484	1	0.994428	NA	NA	NA	NA	NA	NA	NA	NA	NA	NA	NA	NA
G10090_24105	68527	Ucma	-3.54126	0.0566841	0.0223477	-2.59921	0.0822114	0.0461685	-1.01087	0.457182	0.307476	NA	NA	NA	NA	NA	NA	1.58834	0.422547	0.305575
G10090_8752	99167	Ssx2ip	-0.229791	6.80027e-09	8.30094e-10	-0.0169012	0.734736	0.636068	-0.173417	1.17427e-05	2.3277e-06	0.21289	6.50701e-08	1.30686e-08	0.0563741	0.24967	0.143113	-0.156516	5.90775e-05	2.04039e-05
G10090_2971	18641	Pfkl	0.226131	2.0142e-44	4.48085e-46	0.138703	2.21121e-17	3.45032e-18	0.436717	3.48826e-180	1.46884e-182	-0.0874284	7.60304e-08	1.53423e-08	0.210586	3.48489e-45	1.20749e-46	0.298014	3.60812e-89	1.19607e-90
G10090_2630	15400	Hoxa3	-0.415726	0.0133758	0.00423578	0.0105195	0.975931	0.937271	0.0442692	0.8358	0.739177	0.426245	0.00830263	0.00322789	0.459995	0.00404919	0.00139787	0.0337498	0.865553	0.798786
G10090_399	69902	Mrto4	-0.0064177	0.931121	0.867317	-0.178029	1.6857e-05	5.52326e-06	-0.0615163	0.203922	0.109338	-0.171611	5.16237e-05	1.4081e-05	-0.0550986	0.266043	0.155069	0.116512	0.00709949	0.00320078
G10090_19944	69837	Pcgf1	0.271451	0.00465924	0.00132548	0.11886	0.250702	0.166725	0.207684	0.0356476	0.0141985	-0.152591	0.122375	0.064768	-0.0637673	0.585417	0.433452	0.0888238	0.397566	0.283162
G10090_4429	76563	Qrsl1	0.0197079	0.836523	0.731424	-0.039399	0.609958	0.492714	-0.0108723	0.914809	0.849207	-0.059107	0.439094	0.305377	-0.0305802	0.721066	0.59431	0.0285267	0.721155	0.619406
G10090_30246	231803	Mepce	-0.0899727	0.0148095	0.00474644	-0.0277506	0.489353	0.373883	0.0975061	0.00455393	0.00141726	0.0622221	0.10006	0.0513747	0.187479	1.14765e-08	2.02621e-09	0.125257	0.000121309	4.31891e-05
G10090_32857	105244980	Gm40498	-0.00732052	0.965028	0.915879	0.0220775	0.824744	0.746396	0.30288	1.61156e-05	3.23772e-06	0.029398	0.775504	0.669469	0.310201	9.68078e-06	2.28895e-06	0.280803	4.12225e-05	1.40518e-05
G10090_12938	51786	Cpsf2	-0.053421	0.0889155	0.0379455	0.0470504	0.104148	0.0602825	-0.0117608	0.76417	0.642236	0.100471	0.000265269	7.97206e-05	0.0416602	0.194092	0.105592	-0.0588112	0.036836	0.0188768
G10090_24524	213119	Itga10	0.255688	9.29209e-12	8.9912e-13	0.356526	1.07602e-23	1.30612e-24	0.512607	5.71749e-50	1.22565e-51	0.100838	0.00693018	0.00265556	0.256919	3.24162e-14	3.79415e-15	0.156081	2.96588e-06	9.16439e-07
G10090_15406	218215	Rnf144b	0.189005	0.00348174	0.000959877	0.278728	1.95731e-06	5.86808e-07	0.164351	0.0113015	0.00390079	0.089723	0.175769	0.0991026	-0.0246545	0.772953	0.657028	-0.114377	0.0639187	0.0345907
G10090_288	245128	AU018091	-0.269794	0.102135	0.0450716	0.115035	0.470173	0.35624	0.174003	0.274378	0.158843	0.384828	0.00883964	0.00346307	0.443797	0.00203402	0.000664362	0.0589684	0.726446	0.625332
G10090_26928	74375	Gcc1	-0.0928051	0.0671062	0.027248	0.0306058	0.570058	0.452436	0.0248941	0.686279	0.541746	0.123411	0.00795208	0.00308504	0.117699	0.0126882	0.00483681	-0.00571177	0.934532	0.887797
G10090_27482	66877	Crnkl1	0.10003	0.000419431	9.62221e-05	0.139776	1.10435e-07	2.98504e-08	-0.0461823	0.152182	0.0763822	0.0397465	0.194207	0.111473	-0.146212	7.69004e-08	1.46281e-08	-0.185959	1.16965e-12	2.32787e-13
G10090_3059	30949	Lcmt1	0.0859265	0.144085	0.0678727	-0.0617619	0.287155	0.196336	0.0146081	0.847638	0.756948	-0.147688	0.00497944	0.00185428	-0.0713184	0.227369	0.127959	0.07637	0.175442	0.108555
G10090_18339	54160	Copg2	-0.0121417	0.758886	0.624359	0.00477688	0.901929	0.845268	-0.103762	0.000139697	3.21391e-05	0.0169186	0.62903	0.493584	-0.09162	0.000899231	0.000276704	-0.108539	3.76595e-05	1.2799e-05
G10090_9192	66967	Edem3	0.0283627	0.265817	0.14477	0.238422	1.20548e-36	9.71928e-38	-0.106593	3.94138e-07	6.50527e-08	0.210059	2.41769e-28	1.57298e-29	-0.134956	6.00499e-11	8.80762e-12	-0.345015	3.15718e-73	1.29873e-74
G10090_4272	11484	Aspa	-0.00176975	0.997227	0.981717	0.328287	1.66691e-05	5.45638e-06	-0.220771	0.0152419	0.00546409	0.330057	2.20993e-05	5.74702e-06	-0.219001	0.0160547	0.00624468	-0.549058	1.1381e-12	2.26365e-13
G10090_3068	72195	Supt7l	0.117011	0.0292775	0.0103688	-0.00270738	0.989058	0.953211	0.0766637	0.177192	0.0922814	-0.119718	0.0203366	0.00858998	-0.0403468	0.521024	0.36951	0.0793711	0.1358	0.080738
G10090_17406	52206	Anapc4	0.0477727	0.0674602	0.0274347	0.149582	6.18262e-12	1.26153e-12	-0.103026	1.45509e-05	2.9113e-06	0.101809	5.44582e-06	1.32971e-06	-0.150799	5.01864e-11	7.32902e-12	-0.252608	4.04033e-31	4.01549e-32
G10090_25904	13480	Dpm1	0.0576629	0.222192	0.115501	0.0670965	0.109837	0.0639035	-0.136318	0.00103868	0.000281372	0.00943357	0.869305	0.793968	-0.193981	1.03523e-06	2.20551e-07	-0.203415	1.40186e-07	3.87585e-08
G10090_6951	18003	Nedd9	0.0321744	0.174682	0.0855372	0.255962	1.35213e-45	8.88985e-47	0.0183296	0.473345	0.323919	0.223787	9.3732e-35	4.90725e-36	-0.0138447	0.607225	0.457088	-0.237632	7.46794e-40	5.91679e-41
G10090_14665	100502940	Colca2	0.0196603	0.941073	0.881327	-0.386217	0.0123385	0.00576324	-0.103187	0.590217	0.438765	-0.405877	0.00974297	0.00385596	-0.122847	0.509328	0.358593	0.28303	0.083231	0.046461
G10090_20384	11853	Rhoc	0.0668615	7.91762e-08	1.09367e-08	-0.115028	4.75446e-21	6.36669e-22	0.0942617	3.61018e-15	3.01731e-16	-0.18189	3.06419e-51	1.04158e-52	0.0274002	0.0395318	0.0170603	0.20929	9.14794e-70	4.0298e-71
G10090_7267	224674	Slc37a1	0.423737	0.126121	0.0580437	0.27166	0.331771	0.231926	0.644793	0.00756496	0.00248562	-0.152076	0.611829	0.474722	0.221056	0.410781	0.267952	0.373133	0.113402	0.0658439
G10090_7253	230866	Emc1	0.0648543	0.0957886	0.0416663	0.0755492	0.0322881	0.0163504	0.0644393	0.0894911	0.0410743	0.010695	0.825376	0.732974	-0.000414974	0.992304	0.989465	-0.0111099	0.803123	0.720556
G10090_9199	77036	1700109H08Rik	2.36563	0.00884734	0.00267146	1.57071	0.132772	0.0792772	0.989128	0.467024	0.317999	-0.79492	0.293297	0.184115	-1.37651	0.0800318	0.0376906	-0.581586	0.55995	0.439687
G10090_1711	12686	Elovl3	-0.104175	0.941353	0.881768	-0.85098	0.388381	0.280957	-1.40825	0.197999	0.105442	-0.746806	0.494025	0.356354	-1.30407	0.250694	0.143891	-0.557267	0.685194	0.579442
G10090_27801	214812	Zfp609	-0.205919	8.51491e-07	1.33466e-07	0.094915	0.0199968	0.00968753	0.197258	2.78213e-07	4.52624e-08	0.300834	3.25208e-14	4.07879e-15	0.403176	1.45726e-25	9.56124e-27	0.102343	0.00840833	0.00383243
G10090_11584	69585	Hfe2	-0.244275	3.08213e-26	1.32613e-27	-0.513003	4.5499e-106	1.11383e-107	-0.208784	5.32631e-20	3.34721e-21	-0.268728	6.47065e-27	4.47301e-28	0.0354912	0.225043	0.126379	0.304219	1.61907e-35	1.42337e-36
G10090_7572	16580	Kifc5b	0.400859	1.20738e-07	1.70701e-08	0.36331	1.00033e-06	2.91379e-07	0.562488	2.56784e-15	2.12485e-16	-0.0375489	0.697897	0.572764	0.161629	0.0290483	0.0120245	0.199178	0.00435084	0.00189923
G10090_691	18952	2022-09-04	0.161063	0.691015	0.536012	0.232392	0.475944	0.361187	0.464037	0.120096	0.0578489	0.0713288	0.855445	0.774841	0.302974	0.334057	0.206224	0.231645	0.438185	0.323036
G10090_23225	53323	Ube2k	0.0564349	0.0676752	0.0275351	0.163999	1.96207e-10	4.38775e-11	-0.149769	7.99208e-08	1.22171e-08	0.107564	5.39849e-05	1.47456e-05	-0.206204	3.24775e-14	3.80339e-15	-0.313768	8.79769e-34	8.1079e-35
G10090_32675	13185	Vps26c	-0.0432619	0.156088	0.0746613	-0.121773	1.92124e-06	5.75139e-07	0.00665331	0.864777	0.780142	-0.0785115	0.00408132	0.00149649	0.0499152	0.0826661	0.0391125	0.128427	4.30458e-07	1.23296e-07
G10090_30151	58909	Fam13a	-0.216684	0.44872	0.289174	0.283656	0.19853	0.126412	-0.0241691	0.951388	0.901797	0.50034	0.0232766	0.00995898	0.192515	0.495992	0.347437	-0.307826	0.160453	0.0979633
G10090_22339	20613	Snai1	-0.202306	3.27292e-05	6.31927e-06	-0.10319	0.0351744	0.0179529	0.03565	0.556485	0.402576	0.0991167	0.0612291	0.0293677	0.237956	4.18823e-07	8.59e-08	0.13884	0.00311494	0.00132756
G10090_16792	77032	Tstd3	0.00275034	0.994785	0.965109	0.0382677	0.651908	0.536217	-0.133204	0.081388	0.0367269	0.0355174	0.693924	0.568622	-0.135954	0.0736732	0.0342581	-0.171472	0.0140468	0.00665883
G10090_23656	102032	Smim19	-0.0687672	0.251368	0.134849	-0.0406556	0.485109	0.369592	-0.0482151	0.436214	0.288212	0.0281116	0.671553	0.542866	0.0205521	0.772905	0.657035	-0.00755949	0.919275	0.86835
G10090_24790	229700	Rbm15	-0.1102	0.131444	0.0608961	0.218268	0.000195759	7.21324e-05	0.205953	0.000713412	0.000187706	0.328467	3.07781e-08	6.01131e-09	0.316152	1.21526e-07	2.36267e-08	-0.0123152	0.877957	0.816132
G10090_32877	235036	Ppan	-0.0620889	0.333596	0.194994	-0.0979292	0.072665	0.0401928	0.026976	0.701287	0.563795	-0.0358404	0.598596	0.460917	0.0890649	0.122306	0.0613046	0.124905	0.0175098	0.00843473
G10090_30656	67768	N6amt1	-0.0639821	0.423878	0.268355	-0.131272	0.0447614	0.0233811	-0.137926	0.0426063	0.0174106	-0.0672897	0.381088	0.25397	-0.0739434	0.340139	0.2108	-0.0066537	0.95353	0.910498
G10090_12544	68295	Aar2	0.00742073	0.894011	0.815939	-0.1552	5.58793e-06	1.74847e-06	-0.122962	0.000550155	0.000140961	-0.162621	2.71364e-06	6.419e-07	-0.130382	0.000214068	6.04e-05	0.0322386	0.446234	0.3301
G10090_9532	240697	Mcmdc2	0.576626	0.0434819	0.0164083	0.387427	0.182971	0.115027	0.163299	0.668747	0.523086	-0.189199	0.5375	0.398574	-0.413326	0.147409	0.076249	-0.224128	0.465706	0.347398
G10090_11454	269966	Nup98	-0.0628971	0.0314731	0.0112748	0.111417	9.31327e-06	2.96802e-06	0.014823	0.685899	0.541184	0.174314	4.90649e-12	7.07964e-13	0.0777202	0.00473812	0.0016589	-0.096594	0.000131772	4.71397e-05
G10090_10606	234678	D230025D16Rik	0.0629747	0.179382	0.0883073	-0.0487132	0.28138	0.191511	-0.111461	0.00930037	0.00313177	-0.111688	0.00693112	0.00265637	-0.174436	1.44015e-05	3.49028e-06	-0.062748	0.16083	0.0982595
G10090_4435	68979	Nol11	0.000540622	0.989216	0.985181	0.127895	1.73644e-05	5.69832e-06	-0.0978057	0.00286469	0.000853706	0.127354	2.7611e-05	7.29615e-06	-0.0983463	0.00261697	0.000873154	-0.2257	1.69053e-14	3.08703e-15
G10090_6241	170574	Sp7	0.628668	0.438785	0.280855	-0.0142484	1	0.982381	0.837125	0.237869	0.132874	-0.642917	0.40035	0.270075	0.208456	0.788228	0.678731	0.851373	0.200489	0.126403
G10090_32334	15903	Id3	0.0931938	0.0953469	0.041462	0.2376	2.6308e-07	7.30844e-08	0.39397	7.38662e-19	4.90117e-20	0.144406	0.002722	0.00096556	0.300776	1.19758e-11	1.67961e-12	0.15637	0.000382009	0.000144455
G10090_10895	105203	Fam208b	0.275017	4.25466e-13	3.7372e-14	0.77376	5.79685e-120	1.21635e-121	-0.219033	1.47394e-07	2.31708e-08	0.498744	2.68138e-54	8.39902e-56	-0.49405	6.23449e-38	2.62e-39	-0.992794	2.5702e-183	3.06267e-185
G10090_16060	17287	Mep1a	2.85106	0.0581096	0.0230208	1.57071	0.420952	0.31097	2.57409	0.103022	0.0483164	-1.28035	0.286807	0.179111	-0.276971	0.825875	0.729631	1.00338	0.426125	0.311079
G10090_24857	69386	Hist1h4h	0.274681	0.758836	0.624366	0.0207702	1	0.971451	0.212026	0.810637	0.705855	-0.253911	0.759056	0.648807	-0.0626548	0.954165	0.907576	0.191256	0.813128	0.731955
G10090_22980	69151	Lzic	0.0067844	0.921157	0.854337	-0.107888	0.00844709	0.003843	0.00169115	0.996896	0.963187	-0.114672	0.0059832	0.0022638	-0.00509325	0.942827	0.890138	0.109579	0.00721006	0.00325611
G10090_20460	67207	Lsm1	0.0271636	0.716514	0.568808	-0.0111189	0.877334	0.814966	-0.118993	0.0352586	0.0140234	-0.0382826	0.560584	0.421676	-0.146157	0.00723701	0.00262031	-0.107874	0.0490138	0.0258599
G10090_25256	66680	Oser1	0.0100805	0.835941	0.730809	-0.0551173	0.104142	0.0602856	-0.159122	6.03545e-07	1.01656e-07	-0.0651979	0.0570462	0.0271331	-0.169203	9.46874e-08	1.81681e-08	-0.104005	0.00135727	0.000550066
G10090_13329	229488	Fam160a1	0.00607835	0.941674	0.882669	-0.141574	0.00172991	0.000713547	-0.00681572	0.927127	0.867621	-0.147652	0.0013475	0.000453162	-0.0128941	0.84218	0.754048	0.134758	0.00298097	0.00126573
G10090_20533	11522	Adh1	-0.541257	0.10475	0.046446	-0.0566837	0.880859	0.818801	0.0303504	0.951014	0.900957	0.484573	0.141853	0.0767621	0.571607	0.0734924	0.0341647	0.087034	0.805602	0.723137
G10090_8147	66679	Rae1	-0.102751	0.00245618	0.00065444	-0.148162	2.77397e-06	8.45226e-07	-0.00877733	0.853736	0.76517	-0.0454118	0.236931	0.141099	0.0939733	0.00516702	0.00182023	0.139385	1.10019e-05	3.57735e-06
G10090_5453	23792	Adam23	0.447061	0.328267	0.190739	0.586144	0.12766	0.0759086	0.320334	0.506023	0.354546	0.139083	0.761172	0.651487	-0.126728	0.798826	0.694459	-0.265811	0.51504	0.393959
G10090_21093	72658	2700097O09Rik	0.212646	0.0814348	0.0342132	0.31991	0.00248137	0.00104528	-0.0393933	0.809537	0.704639	0.107264	0.385641	0.25769	-0.25204	0.0301095	0.0125059	-0.359303	0.000640251	0.000248763
G10090_20256	15413	Hoxb5	0.339162	0.574549	0.411812	0.384301	0.456825	0.343817	0.284584	0.639585	0.491074	0.0451393	0.956283	0.906825	-0.0545781	0.942375	0.889441	-0.0997174	0.862941	0.795993
G10090_17947	66039	Tmem254a	-0.394706	0.196005	0.0986274	0.198368	0.466702	0.352838	-0.146286	0.665393	0.518891	0.593075	0.0234134	0.0100294	0.248421	0.457215	0.309926	-0.344654	0.184278	0.11484
G10090_14243	234797	6430548M08Rik	-0.117143	0.00913628	0.00276627	-0.101743	0.0176745	0.00848158	0.0725663	0.111705	0.0531298	0.0154004	0.795804	0.69837	0.189709	3.89331e-06	8.78217e-07	0.174309	1.44997e-05	4.7542e-06
G10090_1659	53611	Vti1a	0.00632926	0.922198	0.855713	-0.0184001	0.697359	0.594975	-0.0584959	0.179112	0.0934529	-0.0247293	0.61479	0.477723	-0.0648252	0.128246	0.0647302	-0.0400958	0.358629	0.250565
G10090_13244	21825	Thbs1	-0.128823	2.80678e-101	2.18273e-103	-0.159386	7.61325e-157	1.13277e-158	-0.0678269	1.03485e-29	4.24529e-31	-0.0305636	2.49527e-06	5.87392e-07	0.060996	5.99618e-23	4.37639e-24	0.0915595	2.06174e-51	1.28981e-52
G10090_9283	67073	Pi4k2b	0.074697	0.132527	0.0615667	0.297913	2.74134e-14	4.973e-15	0.046163	0.38544	0.245861	0.223216	1.92874e-08	3.69965e-09	-0.028534	0.621155	0.470773	-0.25175	1.07585e-10	2.38396e-11
G10090_13664	67036	Mrpl45	0.0152666	0.727786	0.586757	-0.128012	2.14473e-05	7.105e-06	-0.0725554	0.0265608	0.0102217	-0.143278	2.41643e-06	5.67913e-07	-0.087822	0.00557781	0.00197736	0.0554563	0.0954794	0.0542727
G10090_15509	225872	Npas4	0.0183014	0.982545	0.94171	0.424114	0.113447	0.066328	0.60131	0.0197436	0.00729709	0.405812	0.147119	0.0802197	0.583008	0.0236688	0.00959452	0.177196	0.514716	0.393646
G10090_3268	20518	Slc22a2	0.0437058	0.994249	0.965825	-1.01425	0.519929	0.403129	NA	NA	NA	-1.05795	0.522529	0.383124	NA	NA	NA	NA	NA	NA
G10090_21162	18452	P4ha2	0.288541	3.07183e-34	9.53583e-36	0.188621	3.20804e-15	5.53813e-16	0.287263	1.33111e-34	4.51801e-36	-0.0999196	2.86314e-05	7.57852e-06	-0.0012781	0.983013	0.953577	0.0986415	2.45304e-05	8.1939e-06
G10090_19318	19132	Prph	2.04371	0.0144099	0.00460643	2.15568	0.00474808	0.00208587	1.98913	0.0161426	0.00582405	0.111971	0.891284	0.821121	-0.0545781	0.959815	0.91478	-0.166549	0.816286	0.73666
G10090_30906	11839	Areg	0.0784712	0.755664	0.620214	0.182788	0.335667	0.235161	0.01528	0.966988	0.923247	0.104317	0.630788	0.495444	-0.0631912	0.794306	0.688509	-0.167508	0.387303	0.274453
G10090_18437	66268	Pigyl	-0.0715707	0.381972	0.23396	-0.116539	0.0914781	0.0520995	0.0446455	0.596164	0.444441	-0.0449686	0.599873	0.462511	0.116216	0.104316	0.0510073	0.161185	0.0140893	0.00668075
G10090_6499	329650	Med12l	-0.941939	0.723353	0.58203	0.677286	0.699059	0.596647	-0.847374	0.737594	0.611383	1.61922	0.417799	0.286107	0.0945654	0.9871	0.961872	-1.52466	0.420031	0.30273
G10090_33973	14178	Fgf7	0.36283	0.0208297	0.00698264	1.21214	4.60677e-25	5.29015e-26	0.279907	0.0845148	0.0383751	0.849311	4.50384e-14	5.70599e-15	-0.0829227	0.665524	0.516713	-0.932233	8.96827e-17	1.46373e-17
G10090_33557	16549	Khsrp	-0.138767	1.25712e-09	1.42636e-10	0.0237926	0.356529	0.253313	0.152724	6.8251e-13	6.68401e-14	0.16256	2.97592e-13	3.94987e-14	0.291492	3.02383e-42	1.12272e-43	0.128932	8.11983e-10	1.91146e-10
G10090_17837	21822	Tgtp1	0.0177349	0.976859	0.932088	0.178229	0.48927	0.373789	0.553462	0.00953105	0.00322222	0.160494	0.56412	0.425232	0.535727	0.0119646	0.00452903	0.375232	0.071095	0.0389384
G10090_11559	242466	Zfp462	0.0227728	0.802545	0.686266	0.497807	2.67449e-21	3.5406e-22	0.370413	1.72129e-11	1.86801e-12	0.475034	3.48808e-19	3.32208e-20	0.34764	2.8928e-10	4.47097e-11	-0.127394	0.0168751	0.00811184
G10090_337	118453	Mmp28	-0.0649832	0.49251	0.331301	-0.0022754	1	0.972292	0.259061	0.000152738	3.54413e-05	0.0627078	0.484382	0.347491	0.324044	1.76418e-06	3.84265e-07	0.261336	8.3079e-05	2.91095e-05
G10090_30579	71743	Coasy	0.283345	2.22082e-11	2.19987e-12	0.151855	0.000524866	0.000203145	0.259606	7.98287e-10	9.99259e-11	-0.13149	0.00227832	0.000797752	-0.0237391	0.68426	0.537568	0.107751	0.0122186	0.00573484
G10090_18066	68636	Fahd1	-0.000603119	0.99595	0.994616	0.111055	0.292606	0.200751	-0.046769	0.728493	0.600307	0.111658	0.316708	0.201728	-0.0461658	0.732231	0.607748	-0.157824	0.120842	0.0707729
G10090_22569	232314	Ppp4r2	0.0128247	0.689294	0.534502	0.30709	5.00121e-55	2.69984e-56	-0.164373	7.12339e-14	6.52167e-15	0.294265	7.35045e-50	2.57796e-51	-0.177198	6.04076e-16	6.41367e-17	-0.471463	8.06257e-122	1.74262e-123
G10090_7502	53791	Tlr5	0.0437058	0.984717	0.945989	-0.336177	0.722502	0.622168	-0.525445	0.607542	0.456315	-0.379882	0.701992	0.577597	-0.569151	0.571566	0.41969	-0.189269	0.86598	0.799675
G10090_29749	13081	Cyp24a1	NA	NA	NA	-0.0142484	1	0.994428	-0.0108723	1	0.995748	NA	NA	NA	NA	NA	NA	0.0033761	1	0.99868
G10090_11652	74123	Foxp4	-0.181956	1.12064e-07	1.57724e-08	-0.0563714	0.119845	0.0706328	0.173154	5.15106e-08	7.69668e-09	0.125585	0.00034987	0.000107324	0.35511	8.18801e-29	4.6747e-30	0.229525	1.56205e-13	2.97619e-14
G10090_29817	68270	Dnaaf1	NA	NA	NA	NA	NA	NA	NA	NA	NA	NA	NA	NA	NA	NA	NA	2.03414	0.200998	0.126839
G10090_12898	14969	H2-Eb1	0.0437058	0.992781	0.982908	NA	NA	NA	0.989128	0.699061	0.564257	NA	NA	NA	0.945422	0.71272	0.581563	NA	NA	NA
G10090_7630	72361	Ces2g	0.205019	0.793504	0.670138	-0.400423	0.56682	0.44929	-1.77556	0.0220202	0.00824107	-0.605442	0.363168	0.239385	-1.98058	0.00676623	0.00243823	-1.37514	0.0976077	0.0556525
G10090_26932	69478	2300009A05Rik	-0.168375	0.220036	0.113861	-0.128205	0.317798	0.220783	-0.00358596	1	0.972099	0.0401705	0.807428	0.711495	0.164789	0.217697	0.121284	0.124619	0.339046	0.23338
G10090_27808	97487	Cmtm4	-0.109607	0.00379916	0.00105756	0.149526	7.47861e-06	2.36384e-06	0.202338	9.4109e-10	1.18402e-10	0.259134	1.35637e-14	1.64687e-15	0.311945	5.01579e-21	3.99886e-22	0.0528115	0.140073	0.0836959
G10090_5848	237542	Osbpl8	-0.0304638	0.43806	0.28021	0.378092	1.22373e-46	7.82777e-48	-0.149548	9.25102e-07	1.59004e-07	0.408556	1.04383e-52	3.38238e-54	-0.119085	0.0001367	3.77101e-05	-0.52764	9.31602e-86	3.25946e-87
G10090_16514	69195	Tmem121	0.185513	0.119688	0.0544196	0.00926518	0.966182	0.925021	0.331234	0.00135882	0.000377286	-0.176248	0.125279	0.0665121	0.145721	0.199308	0.108885	0.321968	0.00128803	0.000520209
G10090_12746	60611	Foxj2	-0.227797	7.15568e-10	7.94569e-11	-0.109916	0.00287207	0.00122045	-0.0561139	0.182957	0.0958088	0.11788	0.00264198	0.000935329	0.171683	5.08706e-06	1.16237e-06	0.0538024	0.186298	0.116264
G10090_29088	68035	Rbm42	-0.0802829	0.00589384	0.00171165	-0.222961	5.86102e-17	9.29445e-18	-0.040996	0.194961	0.1036	-0.142678	3.56576e-07	7.6236e-08	0.039287	0.225649	0.126819	0.181965	1.51793e-11	3.21923e-12
G10090_23744	330171	Kctd10	0.0373513	0.047558	0.0182071	0.0639373	0.000114245	4.10284e-05	0.118418	1.90618e-13	1.79989e-14	0.026586	0.159501	0.0884202	0.0810671	7.57827e-07	1.59332e-07	0.0544811	0.000887877	0.000351335
G10090_2039	53374	Chst3	-0.0712599	0.294236	0.164917	-0.0292353	0.671126	0.562138	0.106156	0.0710085	0.0312774	0.0420246	0.55331	0.413989	0.177416	0.00132157	0.000418005	0.135391	0.013053	0.00615377
G10090_10158	432867	Defb48	0.0437058	0.992781	0.982908	-0.0142484	1	0.994428	NA	NA	NA	-0.0579542	0.98947	0.977337	NA	NA	NA	NA	NA	NA
G10090_9142	107375	Slc25a45	0.0930593	0.172707	0.0842947	0.0961756	0.12096	0.0713899	0.210934	0.000231179	5.54423e-05	0.00311625	0.985961	0.95301	0.117875	0.0518366	0.0230627	0.114759	0.0481686	0.0253742
G10090_20472	54381	Cpq	0.104141	1.33422e-05	2.44851e-06	0.224231	1.08617e-24	1.26594e-25	0.0753595	0.00211981	0.000614548	0.12009	7.35896e-08	1.48217e-08	-0.0287812	0.306652	0.186167	-0.148871	8.4692e-12	1.76717e-12
G10090_6321	381058	Unc93a	0.174606	0.729176	0.588342	0.548142	0.11462	0.0671086	0.315428	0.460236	0.311835	0.373536	0.316746	0.201792	0.140822	0.761372	0.644133	-0.232714	0.531682	0.410767
G10090_13680	380629	Heca	-0.192896	4.92617e-06	8.54732e-07	0.132498	0.000766223	0.000302406	-0.0832736	0.0660095	0.0287975	0.325394	1.48051e-16	1.62546e-17	0.109622	0.0148486	0.00573401	-0.215772	2.38396e-08	6.22094e-09
G10090_23325	140488	Igf2bp3	0.028439	0.892989	0.814437	0.214638	0.110881	0.0646233	0.204997	0.155134	0.0782596	0.186199	0.191779	0.109835	0.176558	0.230865	0.130352	-0.00964078	0.970458	0.931337
G10090_2608	73061	Cldn34c1	0.0052933	0.995129	0.978065	0.731312	3.98984e-05	1.35472e-05	-0.164144	0.55714	0.403299	0.726019	6.44832e-05	1.77606e-05	-0.169437	0.542436	0.39142	-0.895456	7.29977e-07	2.12557e-07
G10090_1451	76206	Gpr165	0.780671	0.247084	0.132039	0.30768	0.68304	0.580695	-0.0108723	1	0.985272	-0.472992	0.470312	0.334588	-0.791544	0.225538	0.126728	-0.318552	0.673782	0.5674
G10090_2371	12125	Bcl2l11	0.0295713	0.715698	0.567796	0.327942	7.32283e-11	1.59662e-11	0.278592	9.15076e-08	1.40583e-08	0.29837	5.20624e-09	9.54978e-10	0.249021	1.93191e-06	4.22394e-07	-0.0493495	0.401033	0.286318
G10090_13778	214742	Rcor3	-0.115516	0.0348518	0.0126784	0.215772	2.1026e-06	6.33576e-07	-0.0364577	0.571894	0.420766	0.331288	7.40474e-13	1.00869e-13	0.0790586	0.168578	0.0894175	-0.25223	2.5886e-08	6.773e-09
G10090_3011	74413	Tc2n	0.628668	0.653811	0.495214	0.30768	0.827103	0.749794	-1.01087	0.558039	0.404698	-0.320989	0.80824	0.712699	-1.63954	0.23733	0.134712	-1.31855	0.358772	0.25046
G10090_7143	76252	Atp6v0e2	-0.0120137	0.913656	0.844234	-0.504514	1.05955e-13	1.97466e-14	-0.458909	2.14359e-11	2.35502e-12	-0.4925	9.98655e-13	1.37244e-13	-0.446896	9.0923e-11	1.35093e-11	0.0456043	0.643743	0.522151
G10090_8832	72720	Zfp248	0.244985	0.0500194	0.0193088	0.503988	1.25289e-06	3.68848e-07	0.0013024	1	0.990397	0.259003	0.0164341	0.00681212	-0.243683	0.0450055	0.0196972	-0.502686	1.25402e-06	3.73654e-07
G10090_2662	19167	Psma3	0.0715484	0.000166399	3.58509e-05	0.0418213	0.0302663	0.0152092	-0.118329	2.05671e-10	2.45509e-11	-0.0297271	0.151111	0.0829336	-0.189877	7.75537e-26	5.00951e-27	-0.16015	4.84315e-19	7.2569e-20
G10090_10247	101185	Pot1a	0.0725286	0.328828	0.191244	0.252734	6.60939e-06	2.07775e-06	0.0830456	0.234248	0.130201	0.180206	0.00193877	0.000671221	0.0105169	0.912084	0.847254	-0.169689	0.00283922	0.00120123
G10090_12403	217207	Dhx8	0.0713988	0.0562935	0.0221722	0.0161181	0.706575	0.605443	0.0742017	0.0403203	0.0163581	-0.0552807	0.13914	0.0750024	0.00280287	0.968263	0.927388	0.0580835	0.102489	0.0588614
G10090_5747	215798	Adgrg6	0.0124078	0.694226	0.5393	0.242398	2.34898e-35	1.96856e-36	0.0749249	0.000599874	0.000155154	0.22999	2.08326e-31	1.23098e-32	0.0625171	0.00483018	0.00169267	-0.167473	6.16686e-18	9.60774e-19
G10090_17195	67563	Narfl	0.00552082	0.945613	0.88835	-0.159669	0.000183557	6.73795e-05	-0.0292222	0.607315	0.455893	-0.16519	0.000144898	4.19715e-05	-0.034743	0.530373	0.378467	0.130447	0.00277595	0.001172
G10090_20897	67707	Mrpl24	-0.0354421	0.356291	0.21253	-0.181501	1.37007e-09	3.23547e-10	-0.091259	0.00430346	0.00133162	-0.146059	2.5486e-06	6.00917e-07	-0.0558169	0.1074	0.0528429	0.0902421	0.0046796	0.00205164
G10090_14180	245126	Tarm1	NA	NA	NA	NA	NA	NA	NA	NA	NA	-0.0579542	0.98947	0.977337	NA	NA	NA	NA	NA	NA
G10090_8722	225997	Trpm6	0.233367	0.331854	0.193501	0.388816	0.0468061	0.0245801	-0.13532	0.625046	0.475225	0.155449	0.490282	0.352969	-0.368687	0.0923646	0.0443766	-0.524136	0.00672468	0.00302072
G10090_18364	319899	Dock6	-0.0878432	0.125784	0.0578647	-0.121874	0.0172021	0.00823409	0.17483	0.000274308	6.6608e-05	-0.0340309	0.607809	0.470754	0.262674	2.58199e-08	4.70304e-09	0.296704	1.37552e-10	3.07154e-11
G10090_21462	66664	Tmem41a	-0.027047	0.778966	0.651306	-0.0811896	0.259925	0.174628	-0.00603511	0.96369	0.918622	-0.0541426	0.509872	0.371154	0.0210119	0.822017	0.725282	0.0751545	0.307702	0.208528
G10090_18048	218341	Rfesd	0.0350926	0.72663	0.585547	0.0349951	0.684773	0.582843	-0.0633397	0.478644	0.328705	-9.75426e-05	0.999161	0.99878	-0.0984324	0.229845	0.129586	-0.0983348	0.20019	0.126177
G10090_7615	246782	Atpaf2	0.0551241	0.323725	0.187409	-0.100005	0.0365069	0.0186957	0.0108682	0.874724	0.794585	-0.155129	0.000793477	0.000256863	-0.044256	0.433527	0.288053	0.110873	0.0183463	0.00887256
G10090_11971	12032	Bcan	-1.41573	0.154831	0.0739021	-0.666325	0.444992	0.333326	-0.885341	0.348358	0.216151	0.749401	0.537449	0.39811	0.530384	0.701883	0.565	-0.219016	0.853686	0.784642
G10090_15032	12508	Cd53	0.513526	2.84058e-12	2.63815e-13	0.523677	2.39836e-13	4.54601e-14	0.342502	9.0415e-06	1.76227e-06	0.0101503	0.932419	0.873946	-0.171024	0.0237091	0.00962743	-0.181174	0.0118	0.00552195
G10090_2109	102632483	Gm17330	0.203403	0.110019	0.0492591	0.815047	5.8571e-18	8.89346e-19	-0.165517	0.233581	0.129726	0.611645	5.55125e-11	8.66953e-12	-0.36892	0.00160788	0.000516128	-0.980565	2.94067e-24	3.63274e-25
G10090_8788	15375	Foxa1	-0.148939	0.911993	0.84171	-0.0142484	1	0.984241	-0.688944	0.549912	0.395769	0.134691	0.919351	0.856674	-0.540005	0.667994	0.519693	-0.674696	0.52774	0.405614
G10090_4340	12931	Crlf1	-0.303933	1.07017e-43	2.45577e-45	-0.308613	2.49886e-46	1.60637e-47	-0.0185697	0.511784	0.359823	-0.0046794	0.903671	0.836207	0.285363	1.09365e-38	4.5056e-40	0.290043	5.8792e-41	4.52389e-42
G10090_4226	12583	Cdo1	-0.0673255	0.930478	0.866421	-0.12528	0.829159	0.754294	0.141131	0.816325	0.71211	-0.0579542	0.94266	0.887049	0.208456	0.720005	0.592841	0.266411	0.614768	0.494401
G10090_17205	67248	Rpl39	0.0209356	0.23267	0.122179	-0.0421564	0.00429571	0.00187403	-0.0383943	0.0131342	0.00462304	-0.063092	1.39275e-05	3.55467e-06	-0.0593299	5.00943e-05	1.3026e-05	0.00376207	0.852498	0.782416
G10090_24044	245174	Zfp937	0.0937682	0.338236	0.19859	0.603872	4.49699e-19	6.53088e-20	-0.204239	0.0196734	0.00726737	0.510104	5.49884e-14	6.99103e-15	-0.298007	0.000271482	7.77561e-05	-0.80811	3.03828e-31	3.00805e-32
G10090_5520	244141	Nars2	-0.0843426	0.172383	0.0841039	-0.200471	0.000133022	4.81778e-05	-0.24464	4.62338e-06	8.69574e-07	-0.116128	0.0458955	0.0212841	-0.160298	0.00462796	0.00161768	-0.0441695	0.510741	0.38983
G10090_32416	259144	Olfr456	0.458743	0.797237	0.675578	0.985752	0.430077	0.319652	0.404165	0.81595	0.712356	0.527008	0.693439	0.567475	-0.0545781	0.984977	0.957329	-0.581586	0.648177	0.52809
G10090_20262	68420	Ankrd13a	-0.140479	2.2715e-08	2.94073e-09	-0.132872	5.19753e-08	1.36787e-08	0.0378551	0.183063	0.0958996	0.00760655	0.839394	0.752889	0.178334	2.4204e-13	3.00069e-14	0.170727	9.52973e-13	1.88577e-13
G10090_11942	66180	P3h4	0.0105428	0.657273	0.498653	-0.158524	1.48727e-22	1.88096e-23	0.0315183	0.0882977	0.0404308	-0.169067	4.81572e-25	3.5799e-26	0.0209756	0.292799	0.175058	0.190043	1.99711e-32	1.90762e-33
G10090_7289	80890	Trim2	0.0319721	0.577524	0.415031	0.415718	2.58736e-29	2.62569e-30	0.16259	8.39104e-05	1.86997e-05	0.383745	7.53275e-25	5.64274e-26	0.130617	0.00185107	0.000600078	-0.253128	3.45214e-12	7.04563e-13
G10090_16166	11844	Arf5	-0.101205	3.138e-05	6.04277e-06	-0.143202	5.91721e-10	1.36314e-10	0.0401632	0.129638	0.0632225	-0.0419966	0.124947	0.0663198	0.141368	1.1087e-09	1.8066e-10	0.183365	6.47997e-16	1.0995e-16
G10090_24348	100042065	Gm3646	-3.27822	0.0989355	0.0433316	-2.33618	0.143778	0.0868549	-1.3328	0.385006	0.245376	NA	NA	NA	NA	NA	NA	1.00338	0.674548	0.55866
G10090_7580	74256	Cyld	0.0146138	0.76234	0.631671	0.226776	3.53077e-14	6.44102e-15	0.00615535	0.907135	0.838727	0.212162	2.78968e-12	3.96677e-13	-0.00845849	0.863037	0.780788	-0.220621	1.48777e-13	2.83182e-14
G10090_893	67287	Parp6	0.100564	0.0808345	0.0338889	0.0264818	0.680476	0.577498	0.0375605	0.579434	0.428864	-0.0740824	0.200245	0.115511	-0.0630037	0.299118	0.180148	0.0110787	0.876782	0.814207
G10090_7124	27057	Ncoa4	-0.0162797	0.593468	0.430385	0.121162	5.20872e-09	1.27544e-09	-0.0309829	0.235077	0.130782	0.137441	6.00324e-11	9.39067e-12	-0.0147032	0.628845	0.477881	-0.152145	1.59943e-13	3.04943e-14
G10090_31587	19746	Rhd	0.102599	0.884518	0.803441	-0.277283	0.641391	0.524691	0.533448	0.275028	0.159254	-0.379882	0.518272	0.37857	0.430849	0.389516	0.250713	0.810731	0.0743258	0.0409623
G10090_8304	381270	2022-03-04	-0.371332	0.656788	0.498075	0.0732144	0.931612	0.884134	-0.203517	0.804657	0.69957	0.444546	0.54989	0.410207	0.167814	0.852541	0.767119	-0.276732	0.698943	0.594215
G10090_23761	68134	Upf3b	0.328464	4.96036e-09	5.95066e-10	0.401432	5.37479e-14	9.90407e-15	-0.279996	8.39645e-06	1.62851e-06	0.0729687	0.234781	0.139326	-0.60846	1.09803e-26	6.82734e-28	-0.681428	4.99912e-35	4.47409e-36
G10090_21809	114304	Slc28a3	0.151855	0.929806	0.865203	1.07643	0.23418	0.153698	1.44987	0.0883806	0.0404857	0.924575	0.330114	0.211798	1.29801	0.122853	0.0616177	0.373438	0.644437	0.523817
G10090_9629	93734	Mpv17l	-0.142002	0.294263	0.164988	0.111588	0.352135	0.249497	-0.0172432	0.923629	0.861932	0.25359	0.0259514	0.011265	0.124759	0.35542	0.223004	-0.128832	0.277247	0.184164
G10090_30766	243653	Clec1a	0.918175	0.147285	0.069662	1.79311	8.838e-05	3.12508e-05	1.35836	0.0101367	0.00345671	0.874932	0.0395723	0.0180525	0.440187	0.412717	0.270185	-0.434745	0.297583	0.200557
G10090_10340	23849	Klf6	0.029804	0.108279	0.0483212	0.148734	2.4362e-23	2.99278e-24	-0.0707391	1.65551e-05	3.33446e-06	0.11893	4.42017e-15	5.26298e-16	-0.100543	2.80529e-10	4.32503e-11	-0.219473	1.28144e-48	8.41461e-50
G10090_32086	17164	Mapkapk2	-0.17787	3.04212e-21	1.64439e-22	-0.186707	4.1579e-24	4.95976e-25	-0.0075718	0.778976	0.665713	-0.00883747	0.749378	0.637821	0.170298	1.01336e-19	8.62021e-21	0.179135	2.56567e-22	3.39878e-23
G10090_13369	110075	Bmp3	-1.54126	0.173972	0.0850565	-1.18417	0.236102	0.155117	-2.1808	0.0638091	0.0276911	0.357083	0.833718	0.744594	-0.639541	0.745071	0.623687	-0.996624	0.531417	0.411354
G10090_28968	80901	Cxcr6	-0.121784	0.571081	0.408544	-0.270193	0.120507	0.0710764	-0.275329	0.134885	0.066272	-0.148409	0.471062	0.335302	-0.153545	0.468013	0.319566	-0.0051354	1	0.973858
G10090_2920	230793	Ahdc1	-0.270348	1.44431e-22	7.34677e-24	-0.214304	2.25188e-15	3.85885e-16	0.0164182	0.663768	0.516396	0.0560443	0.0869631	0.0437053	0.286767	1.07168e-25	6.99734e-27	0.230722	8.12172e-18	1.271e-18
G10090_2059	13728	Mark2	-0.162338	4.76808e-08	6.39472e-09	-0.0877445	0.00309767	0.00132282	0.0163704	0.686691	0.542115	0.0745931	0.0199865	0.00843323	0.178708	8.35271e-10	1.34459e-10	0.104115	0.00034386	0.000129157
G10090_20802	108160	Fam50a	0.00702794	0.89739	0.820739	-0.0331378	0.391818	0.283867	-0.0693271	0.0603418	0.0259669	-0.0401657	0.310295	0.196756	-0.076355	0.0349291	0.0148053	-0.0361893	0.354906	0.246637
G10090_6282	73458	Aldh3b3	-0.219019	0.22521	0.117414	-1.35999	4.45614e-15	7.7381e-16	-0.542736	0.000802104	0.000213141	-1.14098	6.16822e-10	1.04522e-10	-0.323717	0.0746267	0.0348153	0.817259	2.98935e-05	1.00517e-05
G10090_10590	70385	Spdl1	0.499123	1.43154e-14	1.12421e-15	0.748319	1.06207e-35	8.79261e-37	0.548668	4.33359e-18	3.02749e-19	0.249196	1.92595e-05	4.97794e-06	0.0495449	0.532695	0.380835	-0.199651	0.000509793	0.000195943
G10090_28629	52715	Ccdc43	-0.01119	0.837036	0.7323	-0.000123761	0.99777	0.996945	-0.233993	3.33558e-11	3.73055e-12	0.0110663	0.826046	0.734513	-0.222803	3.62215e-10	5.64889e-11	-0.233869	1.59857e-11	3.3943e-12
G10090_13147	19317	Qk	-0.157072	3.51055e-30	1.26655e-31	0.211404	3.83064e-63	1.76589e-64	-0.138832	2.25607e-24	1.15438e-25	0.368476	5.5647e-177	3.28812e-179	0.0182397	0.303592	0.183865	-0.350236	2.57768e-164	3.65976e-166
G10090_27107	17755	Map1b	0.0600837	3.49306e-05	6.78884e-06	0.128495	6.04476e-22	7.82164e-23	0.00230647	0.92394	0.862929	0.0684112	6.79178e-07	1.50041e-07	-0.0577772	5.51959e-05	1.44122e-05	-0.126188	2.61338e-21	3.58952e-22
G10090_20494	100163	Pafah2	0.320151	3.14064e-06	5.30314e-07	0.242814	0.000395212	0.000150274	0.210631	0.00356056	0.00108312	-0.0773369	0.321305	0.205268	-0.10952	0.144823	0.0746256	-0.0321828	0.705501	0.601624
G10090_6812	19664	Rbpj	0.0590922	0.029866	0.0106096	0.201232	1.41845e-18	2.09155e-19	0.0593306	0.0251127	0.00959871	0.14214	1.02159e-09	1.76356e-10	0.000238436	0.993947	0.991673	-0.141901	5.48266e-10	1.27536e-10
G10090_8771	20322	Sord	-0.00507076	0.953778	0.899669	0.081202	0.069935	0.0384516	0.128284	0.00326118	0.000983929	0.0862728	0.060882	0.0291858	0.133355	0.00208197	0.000681811	0.0470821	0.320908	0.218882
G10090_219	237459	Cdk17	-0.101531	0.00057188	0.000134075	0.0956261	0.000444433	0.000170488	-0.118469	3.46755e-05	7.29615e-06	0.197157	3.06763e-13	4.07743e-14	-0.0169382	0.679377	0.531745	-0.214095	8.4746e-16	1.44762e-16
G10090_3061	102075	Plekhg4	-0.0048744	0.994267	0.976774	-0.0334846	0.898393	0.840697	0.250569	0.211675	0.114318	-0.0286102	0.925252	0.86476	0.255443	0.201525	0.110391	0.284053	0.126355	0.074402
G10090_27151	13035	Ctsg	0.0437058	0.995173	0.970401	-0.599211	0.742692	0.645765	-1.59583	0.453873	0.303296	-0.642917	0.736333	0.621852	-1.63954	0.434954	0.290204	-0.996624	0.671223	0.56131
G10090_10260	381107	Tmem232	2.04371	0.282574	0.156579	1.98575	0.252701	0.16869	1.57409	0.458831	0.309932	-0.0579542	0.986275	0.954692	-0.469616	0.780474	0.668333	-0.411661	0.792565	0.707265
G10090_14613	67526	Atg12	0.00308727	0.953831	0.89978	0.00472798	0.902055	0.845501	-0.162328	6.64643e-10	8.27306e-11	0.00164071	0.982672	0.94646	-0.165415	3.16616e-10	4.92366e-11	-0.167056	9.00748e-11	1.99024e-11
G10090_4071	105859	Csdc2	-0.0701675	0.172568	0.0842161	-0.171642	7.86637e-05	2.76601e-05	0.0751009	0.116386	0.055728	-0.101474	0.0337214	0.0150963	0.145268	0.000924588	0.000284918	0.246742	3.88364e-09	9.56572e-10
G10090_732	101700	Trim68	0.229261	0.0254787	0.00877494	0.320073	0.000452848	0.000173946	0.121479	0.287002	0.16888	0.0908116	0.401377	0.271316	-0.107783	0.335475	0.207419	-0.198594	0.0337297	0.0171567
G10090_22149	100044509	Tgfbr3l	-0.108297	0.844312	0.74367	-0.751214	0.0730326	0.0404147	-0.378604	0.415515	0.270824	-0.642917	0.158253	0.0875272	-0.270307	0.594527	0.443788	0.37261	0.457318	0.340184
G10090_4190	71836	Shcbp1l	0.0437058	0.995173	0.970401	0.400789	0.799242	0.714652	-0.595835	0.767147	0.647626	0.357083	0.833718	0.744594	-0.639541	0.745071	0.623687	-0.996624	0.531417	0.411354
G10090_30800	14630	Gclm	0.0660406	0.381768	0.233178	0.127536	0.0366143	0.018753	0.179627	0.00283164	0.00084241	0.0614955	0.382633	0.255194	0.113587	0.0733129	0.0340533	0.0520914	0.435881	0.321088
G10090_6875	12306	Anxa2	0.14515	1.3209e-80	1.42295e-82	0.139592	1.94701e-76	7.1433e-78	0.202279	2.28053e-162	1.10578e-164	-0.00555751	0.586432	0.449055	0.0571295	3.23119e-14	3.77989e-15	0.062687	2.00328e-17	3.18325e-18
G10090_29013	81905	Cacng8	1.62867	0.452172	0.29343	2.79311	0.0492214	0.0259627	2.31106	0.174158	0.0903012	1.16444	0.342078	0.221756	0.682388	0.660159	0.510365	-0.482051	0.672275	0.565513
G10090_8473	14584	Gfpt2	-0.136866	0.609045	0.448301	-0.219068	0.325582	0.226854	-0.29098	0.209845	0.113103	-0.0822017	0.769547	0.660268	-0.154114	0.567897	0.416003	-0.071912	0.791991	0.705498
G10090_30678	381353	Ajm1	0.0686521	0.784516	0.657598	0.373268	0.0211011	0.0102869	0.568487	0.000223376	5.34142e-05	0.304616	0.0722607	0.0354348	0.499835	0.00114832	0.000359775	0.195219	0.21672	0.137873
G10090_13332	17965	Nbl1	-0.261986	5.81266e-49	1.13008e-50	-0.334173	1.92124e-79	6.76776e-81	-0.0916785	3.13242e-07	5.12411e-08	-0.0721867	0.000312864	9.50778e-05	0.170307	1.01022e-20	8.20812e-22	0.242494	3.45749e-41	2.64511e-42
G10090_17826	56349	Net1	0.145563	1.98362e-07	2.88413e-08	0.229419	2.14748e-18	3.19658e-19	0.117683	3.15756e-05	6.59957e-06	0.0838561	0.00243169	0.000855161	-0.0278798	0.421169	0.277191	-0.111736	2.42179e-05	8.08183e-06
G10090_214	269120	Optc	-0.421958	0.463818	0.304211	-0.412798	0.419494	0.309226	-0.546925	0.313323	0.188336	0.00916	0.988511	0.983392	-0.124967	0.862934	0.781546	-0.134127	0.837303	0.763348
G10090_7245	338369	Tmem220	-0.0663478	0.794352	0.671209	-0.196452	0.309845	0.21453	-0.0438496	0.861662	0.776177	-0.130104	0.558721	0.419919	0.0224981	0.940673	0.886191	0.152602	0.454426	0.33773
G10090_2086	20787	Srebf1	-0.102656	1.30322e-05	2.3883e-06	-0.0967656	2.09204e-05	6.92513e-06	0.162412	3.42719e-14	3.06772e-15	0.00589079	0.865511	0.789568	0.265069	8.3191e-35	3.84512e-36	0.259178	2.56258e-34	2.33242e-35
G10090_33897	22526	Gm4836	NA	NA	NA	NA	NA	NA	NA	NA	NA	NA	NA	NA	NA	NA	NA	0.911036	0.529831	0.408648
G10090_25952	13007	Csrp1	-0.0235942	0.171264	0.0834376	0.0162589	0.323188	0.225042	0.0777153	3.2007e-08	4.69262e-09	0.0398531	0.00843488	0.00328628	0.10131	3.516e-13	4.4126e-14	0.0614564	9.93133e-06	3.21224e-06
G10090_9762	66587	Fastk	0.02128	0.548255	0.384597	-0.137421	1.27013e-07	3.44286e-08	0.037948	0.214969	0.116495	-0.158701	1.25677e-09	2.18791e-10	0.016668	0.642196	0.492191	0.175369	5.99578e-12	1.24195e-12
G10090_307	230861	Eif4g3	-0.174945	1.33602e-11	1.30808e-12	-0.00237431	0.962355	0.920194	0.05988	0.0276585	0.01069	0.172571	1.57462e-11	2.35108e-12	0.234825	6.79853e-21	5.46338e-22	0.0622543	0.0163432	0.00782924
G10090_20695	74255	Smu1	-0.0224	0.411391	0.257172	-0.070133	0.000950974	0.000379736	-0.114756	5.39379e-08	8.08346e-09	-0.047733	0.0370756	0.016784	-0.0923556	1.81696e-05	4.46241e-06	-0.0446225	0.0498681	0.0263675
G10090_28849	67427	Rps20	0.097377	6.38127e-22	3.32731e-23	-0.142374	1.03404e-43	7.0286e-45	0.12199	6.18954e-35	2.07318e-36	-0.239751	3.80254e-124	3.52736e-126	0.0246128	0.0251939	0.0102736	0.264364	2.37692e-155	3.75136e-157
G10090_12466	11651	Akt1	-0.168618	1.2111e-43	2.78689e-45	-0.247582	2.79976e-93	8.17124e-95	0.012317	0.429309	0.282608	-0.0789642	1.22829e-09	2.13365e-10	0.180935	9.1923e-51	2.81689e-52	0.259899	1.53444e-103	4.13346e-105
G10090_32707	50527	Ero1l	0.354215	1.46731e-24	6.82773e-26	0.533193	7.27817e-60	3.55879e-61	0.167485	6.08924e-06	1.16004e-06	0.178978	2.59597e-08	5.03558e-09	-0.18673	5.62341e-08	1.05754e-08	-0.365708	1.71469e-30	1.74002e-31
G10090_5623	103737	Pex12	0.130438	0.0365022	0.0133812	0.106192	0.0768389	0.0428289	-0.153662	0.0143715	0.00510896	-0.0242464	0.749981	0.638716	-0.2841	7.02637e-07	1.47371e-07	-0.259854	4.24907e-06	1.33152e-06
G10090_16308	73671	Sult6b1	0.628668	0.304653	0.172542	0.445183	0.457629	0.344597	-0.103982	0.908951	0.841015	-0.183485	0.772796	0.66637	-0.73265	0.212461	0.117746	-0.549165	0.359561	0.251296
G10090_14332	17698	Msn	0.0663411	4.09816e-29	1.53341e-30	0.0366215	8.03852e-10	1.86869e-10	-0.088926	4.81421e-50	1.02894e-51	-0.0297196	9.30432e-07	2.08267e-07	-0.155267	6.83289e-153	5.16952e-155	-0.125548	1.89809e-101	5.30555e-103
G10090_8632	216227	Slc17a8	-0.371332	0.838386	0.73479	0.570714	0.651864	0.535828	0.311056	0.840985	0.747143	0.942046	0.477643	0.341533	0.682388	0.660159	0.510365	-0.259658	0.839285	0.76582
G10090_8438	224405	Cyyr1	1.62867	0.452172	0.29343	0.985752	0.671953	0.565586	-0.0108723	1	0.995748	-0.642917	0.736333	0.621852	-1.63954	0.434954	0.290204	-0.996624	0.671223	0.56131
G10090_18865	23923	Aadat	1.04371	0.695544	0.542939	0.985752	0.671953	0.565586	0.989128	0.699061	0.564257	-0.0579542	0.99058	0.967954	-0.0545781	0.989062	0.96982	0.0033761	1	0.998133
G10090_9083	71732	Vps11	0.0890087	0.00669615	0.00196983	-0.0122109	0.763822	0.673486	0.11512	0.000207943	4.93391e-05	-0.10122	0.00128494	0.000430409	0.0261109	0.503158	0.353449	0.127331	2.13577e-05	7.09488e-06
G10090_174	27267	Cars	0.110416	8.30513e-05	1.702e-05	-0.0507143	0.0918655	0.0523494	-0.00853596	0.838031	0.742326	-0.16113	2.50044e-09	4.46422e-10	-0.118952	1.46962e-05	3.5645e-06	0.0421784	0.172477	0.106458
G10090_954	244091	Fsd2	0.37869	0.026208	0.00906287	-0.0390518	0.866986	0.800392	0.0215492	0.942799	0.887942	-0.417742	0.010426	0.00414947	-0.357141	0.0318435	0.0133193	0.060601	0.78271	0.693163
G10090_7038	30940	Usp25	-0.0474421	0.349344	0.207072	0.174235	3.74002e-06	1.15409e-06	-0.00234964	0.987557	0.949312	0.221678	6.07987e-09	1.12064e-09	0.0450925	0.363714	0.229758	-0.176585	2.59556e-06	7.96585e-07
G10090_32348	19204	Ptafr	-0.69326	0.661046	0.503664	-3.33618	0.0720441	0.0397716	-1.3328	0.385006	0.245376	NA	NA	NA	-0.639541	0.745071	0.623687	NA	NA	NA
G10090_13025	16619	Klk1b27	-0.224783	0.604903	0.443884	0.427756	0.160976	0.0993882	0.0160947	0.990745	0.953989	0.652539	0.0363173	0.0164084	0.240878	0.561156	0.409745	-0.411661	0.178969	0.111105
G10090_4656	330319	Wipf3	-0.215007	0.833269	0.727039	0.101229	0.913921	0.860807	0.404165	0.612016	0.460886	0.316236	0.7184	0.600408	0.619172	0.424636	0.28004	0.302936	0.678969	0.572844
G10090_22204	18505	Pax3	0.780671	0.611161	0.451417	1.20814	0.29774	0.204936	1.72609	0.101946	0.0477079	0.427473	0.727376	0.61029	0.945422	0.349359	0.217836	0.517949	0.583736	0.462767
G10090_21263	321003	Xpnpep3	-0.111108	0.0182999	0.00602725	0.116248	0.00571695	0.00253768	-0.0119481	0.851046	0.761674	0.227356	4.55325e-08	9.00871e-09	0.09916	0.0338356	0.0142622	-0.128196	0.00210481	0.000873303
G10090_21904	231589	Vmn2r13	0.517637	0.39318	0.242567	0.0637541	0.938956	0.893104	0.342765	0.60008	0.448567	-0.453883	0.431867	0.298965	-0.174872	0.784613	0.67467	0.279011	0.651197	0.531809
G10090_29506	12350	Car3	-0.0638295	0.433811	0.277022	-0.424305	3.30922e-11	7.05105e-12	-0.360995	2.59132e-08	3.75951e-09	-0.360476	5.40297e-08	1.07689e-08	-0.297166	8.13528e-06	1.90697e-06	0.0633097	0.45224	0.335632
G10090_8327	56426	Pdcd10	0.0329708	0.481498	0.3215	0.256595	3.16353e-15	5.45928e-16	-0.238367	4.508e-11	5.1022e-12	0.223624	1.23031e-11	1.82213e-12	-0.271337	3.72564e-14	4.37962e-15	-0.494962	8.19815e-50	5.26902e-51
G10090_8358	106522	Pkdcc	-0.216142	0.00489906	0.00139964	-0.154219	0.0387742	0.0199554	0.0291654	0.767738	0.64979	0.0619233	0.510429	0.371657	0.245308	0.000850816	0.000261049	0.183384	0.0114181	0.00532731
G10090_1989	19934	Rpl22	0.0293145	0.0596018	0.0237374	-0.0819618	1.58437e-09	3.74963e-10	0.0257057	0.0978583	0.0454516	-0.111276	1.96523e-16	2.17263e-17	-0.0036088	0.862114	0.77935	0.107668	7.16845e-16	1.22132e-16
G10090_1550	56299	Fkbpl	-0.0628377	0.454574	0.296105	-0.132548	0.0524462	0.0278555	-0.0877502	0.251891	0.142514	-0.06971	0.383722	0.256115	-0.0249125	0.791628	0.682716	0.0447975	0.584164	0.463273
G10090_10392	68671	Pcyt2	0.194772	1.73401e-07	2.50021e-08	0.146827	7.33758e-05	2.57168e-05	0.219147	1.59932e-09	2.06012e-10	-0.0479452	0.259881	0.1583	0.0243756	0.618211	0.467913	0.0723208	0.0577622	0.0309918
G10090_16198	214547	She	NA	NA	NA	NA	NA	NA	NA	NA	NA	NA	NA	NA	NA	NA	NA	1.00338	0.674548	0.55866
G10090_2669	497652	Acd	0.203019	0.000350878	7.93322e-05	0.0152663	0.843176	0.771709	0.0965109	0.129232	0.0630085	-0.187753	0.00075552	0.000243952	-0.106508	0.0748335	0.0349166	0.0812446	0.185512	0.115702
G10090_7881	72805	Zfp839	-0.15104	0.2185	0.112732	-0.0803835	0.504684	0.3881	0.137011	0.229904	0.126848	0.0706561	0.600572	0.463241	0.288051	0.00541261	0.00191329	0.217395	0.0327864	0.0166332
G10090_47	18969	Pola2	0.22764	7.35493e-06	1.30146e-06	0.146079	0.00452986	0.00198309	0.215357	1.96673e-05	3.99143e-06	-0.0815604	0.138571	0.0746077	-0.0122831	0.86424	0.785943	0.0692773	0.201464	0.127171
G10090_5367	105171	Arrdc3	0.249479	3.46652e-07	5.18829e-08	0.429036	1.32304e-21	1.73214e-22	0.146669	0.0048031	0.00150277	0.179557	8.27932e-05	2.31825e-05	-0.10281	0.047901	0.0211137	-0.282367	1.84033e-10	4.14562e-11
G10090_18947	100043507	Gng5-ps	NA	NA	NA	-4.3718	0.229247	0.149352	NA	NA	NA	NA	NA	NA	NA	NA	NA	NA	NA	NA
G10090_24979	338346	Gpr21	-0.956294	0.356283	0.212605	-0.528822	0.570962	0.453426	-0.747838	0.457007	0.307665	0.427473	0.727376	0.61029	0.208456	0.884804	0.811	-0.219016	0.853686	0.784642
G10090_4637	67880	Dcxr	0.248575	0.0264635	0.00916979	0.00258602	1	0.979068	0.176259	0.133622	0.0654983	-0.245989	0.022735	0.00970417	-0.0723164	0.585508	0.433594	0.173673	0.117795	0.0687415
G10090_10817	77963	Hook1	0.275031	0.658835	0.500972	0.46219	0.338842	0.238032	-0.0750026	0.923546	0.861589	0.187158	0.735126	0.618918	-0.350034	0.547427	0.39697	-0.537192	0.265339	0.175026
G10090_2419	19094	Mapk11	-0.0411207	0.616235	0.457227	-0.107838	0.0906821	0.0515885	-0.0129333	0.888531	0.812513	-0.0667177	0.358392	0.235292	0.0281874	0.734695	0.610448	0.0949052	0.144517	0.086809
G10090_16075	71584	Gdpd2	-0.403753	0.364385	0.219251	-0.184173	0.666072	0.55655	-0.415263	0.332405	0.20304	0.21958	0.651023	0.516488	-0.0115094	0.990291	0.973953	-0.231089	0.611917	0.491566
G10090_6884	14167	Fgf12	0.183883	0.523338	0.360612	0.469074	0.0268168	0.0133308	-0.250543	0.382983	0.243537	0.28519	0.211372	0.123124	-0.434426	0.0811034	0.0382649	-0.719617	0.000692386	0.000270336
G10090_2501	66938	Sh3d21	-0.133172	0.846944	0.746852	0.239508	0.648112	0.531652	0.0435755	0.959731	0.91246	0.37268	0.481608	0.34518	0.176747	0.779202	0.665386	-0.195933	0.708341	0.605481
G10090_6552	74149	Zfp946	0.52473	6.80123e-08	9.3079e-09	0.890361	8.60131e-25	1.0003e-25	-0.139514	0.287809	0.16952	0.365631	1.1306e-05	2.85542e-06	-0.664245	8.36475e-12	1.16252e-12	-1.02988	1.89897e-31	1.86924e-32
G10090_8841	105246572	Gm41844	0.0988931	0.530899	0.367717	0.352121	0.00172728	0.000712351	0.460715	3.10656e-05	6.47911e-06	0.253228	0.0314904	0.0139795	0.361822	0.00111545	0.000348414	0.108594	0.366902	0.257322
G10090_12636	68734	Ppp4r3a	-0.0448469	0.264939	0.144139	0.263396	4.31802e-19	6.26273e-20	-0.0943789	0.00648669	0.00209657	0.308243	8.02058e-25	6.02346e-26	-0.0495319	0.203569	0.111834	-0.357775	2.14148e-33	1.99258e-34
G10090_9475	71175	Nipbl	0.421691	1.52065e-68	1.97739e-70	0.74878	1.58196e-246	1.27748e-248	-0.122245	1.16226e-05	2.30243e-06	0.327089	4.21073e-54	1.32697e-55	-0.543936	1.09835e-109	1.3128e-111	-0.871025	0	0
G10090_30029	209195	Clic6	NA	NA	NA	0.985752	0.671953	0.565586	NA	NA	NA	NA	NA	NA	NA	NA	NA	NA	NA	NA
G10090_19797	225995	D030056L22Rik	0.0437058	0.646467	0.48757	0.327873	1.21451e-07	3.28744e-08	-0.0232916	0.816358	0.712035	0.284167	6.80275e-06	1.67356e-06	-0.0669973	0.433769	0.288297	-0.351164	1.37247e-08	3.52316e-09
G10090_3847	15042	H2-T24	0.0935767	0.793035	0.669692	-0.642449	0.0191079	0.00921921	0.00583179	1	0.978914	-0.736026	0.00684583	0.00261889	-0.087745	0.794184	0.688303	0.648281	0.0174658	0.0084124
G10090_16712	69215	Sat2	-0.139266	0.351799	0.208931	-0.320279	0.0101515	0.00467585	-0.149175	0.295139	0.175004	-0.181013	0.208636	0.121412	-0.00990904	0.970293	0.930442	0.171104	0.219696	0.140128
G10090_16224	19935	Mrpl23	-0.030952	0.502253	0.340833	-0.247141	7.04412e-13	1.36744e-13	-0.00411161	0.948994	0.897894	-0.216189	9.6318e-10	1.65722e-10	0.0268404	0.559737	0.408246	0.243029	1.60436e-12	3.22051e-13
G10090_18579	12922	Crhr2	0.0437058	0.99602	0.975831	NA	NA	NA	-0.0108723	1	0.993987	NA	NA	NA	-0.0545781	0.989062	0.96982	NA	NA	NA
G10090_19510	74186	Ccdc3	-0.766604	1.46524e-17	9.52669e-19	-0.969675	1.00803e-26	1.1018e-27	-0.664356	3.88171e-14	3.48943e-15	-0.203071	0.0930508	0.0471905	0.102249	0.436354	0.292373	0.30532	0.00494176	0.00217128
G10090_18656	75124	Nxnl2	NA	NA	NA	NA	NA	NA	0.989128	0.699061	0.564257	NA	NA	NA	NA	NA	NA	NA	NA	NA
G10090_9493	407786	Taf9b	-0.0647263	0.562042	0.39957	-0.0643818	0.514707	0.397346	-0.269184	0.00220628	0.000641727	0.000344449	0.997976	0.996454	-0.204458	0.0266625	0.010942	-0.204802	0.0205828	0.010039
G10090_10506	239759	Liph	-0.0717714	0.925882	0.860431	0.677629	0.0979555	0.0562309	0.333082	0.530395	0.376935	0.749401	0.0777277	0.0384688	0.404854	0.436389	0.292452	-0.344547	0.420131	0.302829
G10090_21371	18597	Pdha1	-0.0255547	0.0591594	0.0235235	-0.0771719	3.54035e-11	7.56153e-12	-0.190928	4.6325e-60	7.15239e-62	-0.0516172	2.31154e-05	6.03329e-06	-0.165373	2.37029e-44	8.34852e-46	-0.113756	9.90499e-22	1.34352e-22
G10090_6868	237339	L3mbtl3	0.14158	0.00108673	0.000269327	0.366677	2.96417e-22	3.79591e-23	0.0990956	0.0274942	0.0106142	0.225098	3.38547e-09	6.10241e-10	-0.0424842	0.407416	0.265161	-0.267582	8.62759e-13	1.70233e-13
G10090_7388	17192	Mbd3	-0.218092	6.4042e-27	2.68202e-28	-0.246823	4.8185e-35	4.08103e-36	-0.0315591	0.18327	0.0960314	-0.0287307	0.266237	0.162729	0.186533	6.34831e-20	5.35181e-21	0.215263	9.67461e-27	1.09948e-27
G10090_10682	217325	Llgl2	-0.233828	0.489475	0.328573	-0.126723	0.687776	0.58588	-0.310433	0.32387	0.196339	0.107105	0.769925	0.660739	-0.0766044	0.847953	0.761211	-0.183709	0.574118	0.453341
G10090_29955	14979	H2-Ke6	0.0118479	0.875916	0.78876	-0.188622	8.95068e-05	3.1672e-05	0.0501651	0.389138	0.249015	-0.20047	4.0397e-05	1.08981e-05	0.0383171	0.532992	0.381183	0.238787	3.57175e-07	1.01649e-07
G10090_12908	319535	Zfp182	0.353327	0.000149478	3.19765e-05	0.676302	1.1487e-16	1.84206e-17	-0.376629	0.000325933	8.03499e-05	0.322975	6.61642e-05	1.82657e-05	-0.729956	6.56557e-15	7.34239e-16	-1.05293	2.08895e-34	1.89604e-35
G10090_3214	105787	Prkaa1	-0.00259289	0.945351	0.887864	0.224806	1.14542e-36	9.21314e-38	-0.104143	1.2421e-07	1.93915e-08	0.227399	1.02966e-36	5.10936e-38	-0.10155	2.74002e-07	5.50477e-08	-0.328949	5.81519e-75	2.32578e-76
G10090_33249	67891	Rpl4	0.123212	3.91101e-75	4.63697e-77	0.0329986	2.47279e-06	7.4937e-07	0.107893	1.64314e-58	2.64177e-60	-0.0902131	1.87893e-41	8.07012e-43	-0.015319	0.0422341	0.0183608	0.0748941	1.91529e-29	2.00063e-30
G10090_15897	66714	4921524J17Rik	0.0826169	0.242027	0.128511	0.169678	0.00320179	0.00136932	0.0260168	0.755868	0.632317	0.087061	0.174321	0.0981864	-0.0566001	0.439118	0.294616	-0.143661	0.0135	0.0063799
G10090_10624	29816	Hip1r	-0.239224	6.05308e-16	4.30599e-17	-0.433195	9.31846e-49	5.69406e-50	-0.0855967	0.00572453	0.0018243	-0.193971	1.33718e-09	2.33469e-10	0.153627	4.81259e-07	9.93788e-08	0.347599	5.40499e-31	5.37861e-32
G10090_10983	433806	Chchd2-ps	1.43554	0.140031	0.0654903	-0.457991	0.760498	0.669008	-0.000676544	0.999519	0.999455	-1.89353	0.0519691	0.0244607	-1.43621	0.128494	0.0648802	0.457315	0.761605	0.66892
G10090_9455	224805	Aars2	-0.169449	0.00830302	0.00249652	-0.241536	4.98948e-05	1.71286e-05	-0.0179667	0.836032	0.739702	-0.0720868	0.335619	0.216183	0.151482	0.0176665	0.00693566	0.223569	0.000193229	7.04843e-05
G10090_12861	170738	Kcnh7	0.31455	0.0832136	0.0350719	0.864616	5.32523e-10	1.22338e-10	0.225974	0.237158	0.132303	0.550067	6.43344e-05	1.77074e-05	-0.0885756	0.683032	0.536343	-0.638642	2.38518e-06	7.29447e-07
G10090_8894	233887	Zfp553	-0.0965815	0.207585	0.105883	-0.0225768	0.785759	0.698974	0.178359	0.00498988	0.00157012	0.0740047	0.335386	0.21599	0.27494	8.38248e-06	1.96812e-06	0.200935	0.000947162	0.000375935
G10090_20933	11783	Apaf1	-0.00151359	0.995266	0.969001	0.335264	2.14159e-19	3.06117e-20	0.16072	8.23624e-05	1.8339e-05	0.336778	4.21564e-19	4.03913e-20	0.162233	6.73145e-05	1.77733e-05	-0.174544	2.50587e-06	7.68422e-07
G10090_3002	668218	Bin2	NA	NA	NA	-0.0142484	1	0.994428	NA	NA	NA	NA	NA	NA	NA	NA	NA	NA	NA	NA
G10090_3536	74374	Clec16a	-0.114016	4.19922e-05	8.24694e-06	-0.0470621	0.103793	0.0600307	-0.0322968	0.323441	0.195975	0.0669539	0.0217195	0.00922656	0.0817192	0.00419528	0.00145284	0.0147653	0.675458	0.556652
G10090_16803	14745	Lpar1	0.071427	0.0222519	0.00751752	0.115442	3.2595e-05	1.09783e-05	-0.0799752	0.0096001	0.00325107	0.0440146	0.165184	0.0920532	-0.151402	1.11449e-07	2.16039e-08	-0.195417	9.68514e-13	1.91775e-13
G10090_12593	94213	Ddx50	0.0992255	5.43773e-06	9.45919e-07	0.179952	5.81964e-19	8.47394e-20	-0.0866568	0.000124915	2.85151e-05	0.0807265	0.000128657	3.703e-05	-0.185882	1.38148e-18	1.2507e-19	-0.266609	2.31737e-39	1.86101e-40
G10090_12476	67063	Tmem246	0.305586	0.00480476	0.00137086	-0.178993	0.136363	0.0816684	-0.0388189	0.804312	0.699014	-0.48458	3.38661e-06	8.10342e-07	-0.344405	0.00106367	0.000330686	0.140174	0.265069	0.174814
G10090_18850	434246	Trim72	-0.191099	1.10223e-27	4.43337e-29	-0.527917	8.33786e-189	9.54292e-191	-0.14778	1.83145e-17	1.33205e-18	-0.336818	3.6791e-71	8.22825e-73	0.0433196	0.0316592	0.01322	0.380137	8.10216e-94	2.52149e-95
G10090_14419	16402	Itga5	-0.319068	7.49359e-114	5.15877e-116	-0.244908	6.97197e-71	2.79287e-72	-0.0542703	0.000165338	3.85973e-05	0.0741598	1.38657e-06	3.16799e-07	0.264798	1.33553e-77	2.46235e-79	0.190638	9.80654e-43	7.20402e-44
G10090_4504	67381	Med4	0.139353	0.00263384	0.000707652	0.0887614	0.0573788	0.0307927	0.00421562	0.96445	0.919532	-0.050592	0.328567	0.21068	-0.135138	0.00294664	0.000991767	-0.0845458	0.0714597	0.0391563
G10090_4991	70802	Pwwp2a	0.0479345	0.55157	0.387801	0.363198	1.40971e-11	2.94367e-12	0.0911957	0.181089	0.0947151	0.315263	7.15055e-09	1.32662e-09	0.0432612	0.579169	0.427574	-0.272002	3.62194e-07	1.03238e-07
G10090_12366	170759	Atp13a1	-0.0775421	0.0216601	0.00728862	0.0332543	0.336877	0.236073	0.168949	5.39419e-09	7.30628e-10	0.110796	0.000359483	0.000110638	0.246491	1.42046e-17	1.36636e-18	0.135694	2.01146e-06	6.10565e-07
G10090_8547	271375	Cd200r2	0.148714	0.360037	0.21582	0.0467175	0.786364	0.699612	0.287945	0.0334826	0.0132038	-0.101997	0.5299	0.390918	0.139231	0.354491	0.222309	0.241228	0.0660765	0.0358883
G10090_26551	18126	Nos2	0.628668	0.495928	0.33477	0.155677	0.885116	0.824108	0.989128	0.19386	0.102959	-0.472992	0.592327	0.454811	0.360459	0.659787	0.510728	0.833451	0.242495	0.157045
G10090_32992	21814	Tgfbr3	-0.331117	4.97475e-07	7.55979e-08	0.0806632	0.236309	0.155321	-0.0554107	0.490612	0.34068	0.41178	6.74204e-11	1.0572e-11	0.275707	3.48373e-05	8.86381e-06	-0.136074	0.0341336	0.0173751
G10090_9297	234695	Carmil2	0.0437058	0.948322	0.892225	0.218412	0.598832	0.48087	0.221788	0.624689	0.474116	0.174707	0.697886	0.572821	0.178083	0.701782	0.565432	0.0033761	1	0.990949
G10090_5194	15452	Hprt	0.115875	6.32032e-06	1.10791e-06	0.186143	7.03742e-15	1.23458e-15	-0.143698	3.76388e-08	5.54473e-09	0.0702682	0.00588376	0.00222356	-0.259573	2.25297e-25	1.49109e-26	-0.329841	1.60913e-42	1.19025e-43
G10090_12833	223473	Nipal2	0.0595703	0.897593	0.821039	0.15436	0.662228	0.547274	0.0380776	0.939401	0.884381	0.0947898	0.806936	0.710907	-0.0214927	0.972483	0.934398	-0.116283	0.747132	0.647495
G10090_24894	105242453	LOC105242453	-0.912351	0.737457	0.597656	NA	NA	NA	0.613217	0.76322	0.640902	NA	NA	NA	1.52557	0.47214	0.325446	NA	NA	NA
G10090_27209	319149	Hist1h3d	1.24492	0.0931289	0.040272	1.51142	0.0175966	0.00844193	1.3854	0.0443629	0.0182388	0.266498	0.693792	0.567368	0.140486	0.853193	0.768139	-0.126012	0.850543	0.779705
G10090_14875	100273	Osbpl9	0.0247008	0.23508	0.123744	0.0246366	0.191232	0.120987	-0.153106	1.51694e-19	9.74581e-21	-6.42236e-05	0.998244	0.996785	-0.177807	4.79479e-26	3.06362e-27	-0.177743	8.63124e-27	9.79815e-28
G10090_2528	71089	2022-09-12	NA	NA	NA	NA	NA	NA	NA	NA	NA	NA	NA	NA	NA	NA	NA	-1.99662	0.253977	0.166372
G10090_15161	83945	Dnaja3	-0.00208609	0.98595	0.949247	-0.0293514	0.483435	0.367948	0.0292403	0.517622	0.365182	-0.0272654	0.545911	0.40665	0.0313264	0.483419	0.335772	0.0585917	0.120169	0.0703325
G10090_8240	11750	Anxa7	-0.00435906	0.816564	0.702938	-0.126795	4.97828e-27	5.39074e-28	-0.129695	8.39586e-28	3.74423e-29	-0.122436	1.08476e-24	8.19483e-26	-0.125336	9.94281e-26	6.46672e-27	-0.00289964	0.870324	0.805892
G10090_18564	103742	Mien1	-0.0356391	0.456927	0.298278	-0.240076	3.94607e-11	8.45066e-12	-0.0990282	0.0113106	0.00390682	-0.204437	4.83547e-08	9.59168e-09	-0.0633891	0.134564	0.0684499	0.141048	0.000211134	7.74171e-05
G10090_8873	50797	Copb2	0.0840296	1.02541e-08	1.27588e-09	0.103119	2.31367e-13	4.37959e-14	0.0320042	0.049577	0.0207272	0.0190895	0.261377	0.159294	-0.0520254	0.000512758	0.000152762	-0.0711149	5.41973e-07	1.56268e-07
G10090_33828	67096	Mmachc	-0.00901649	0.907783	0.835972	-0.0423319	0.440131	0.328972	-0.150449	0.00228536	0.000666479	-0.0333154	0.583852	0.446449	-0.141433	0.00437891	0.00152311	-0.108117	0.0297368	0.0149485
G10090_17769	100504234	Ccdc170	1.04371	0.0994287	0.0436173	0.985752	0.0986918	0.0567006	0.851624	0.201854	0.107933	-0.0579542	0.947487	0.894	-0.192082	0.779819	0.666309	-0.134127	0.837303	0.763348
G10090_26085	71030	4933403O08Rik	-0.0728082	0.670005	0.51412	0.0935549	0.499357	0.383464	-0.861359	9.26641e-11	1.07243e-11	0.166363	0.219797	0.128773	-0.788551	6.1953e-09	1.07332e-09	-0.954914	8.65059e-14	1.63285e-14
G10090_348	225372	Apbb3	0.0468668	0.665266	0.509085	0.0633998	0.480957	0.365603	0.0619634	0.530342	0.376965	0.016533	0.885862	0.813367	0.0150967	0.89896	0.829462	-0.00143637	1	0.983439
G10090_25245	100206	Adprhl2	-0.0806574	0.306484	0.173911	-0.129726	0.0535747	0.0285093	0.182357	0.0038049	0.0011623	-0.0490682	0.556472	0.417451	0.263014	1.8458e-05	4.53792e-06	0.312082	1.8238e-07	5.08287e-08
G10090_3502	241627	Wdr76	-0.0294503	0.801628	0.685175	0.287205	7.03034e-05	2.45818e-05	0.050231	0.629063	0.479122	0.316656	1.6998e-05	4.36857e-06	0.0796813	0.410406	0.267603	-0.236974	0.00108807	0.000435105
G10090_24824	102634030	Gm31714	NA	NA	NA	NA	NA	NA	NA	NA	NA	1.52701	0.459816	0.32458	NA	NA	NA	NA	NA	NA
G10090_16840	110596	Arhgef28	0.251301	0.392419	0.241885	-0.573676	0.0376738	0.0193387	-0.380822	0.202927	0.10861	-0.824977	0.00144405	0.000488383	-0.632123	0.0149058	0.00576179	0.192854	0.581753	0.460845
G10090_14025	269643	Ppp2r2c	-0.278222	0.864956	0.773046	-0.751214	0.587041	0.468696	0.837125	0.436094	0.287924	-0.472992	0.773524	0.666089	1.11535	0.299271	0.180516	1.58834	0.128675	0.0759679
G10090_31148	13051	Cx3cr1	-0.956294	0.721802	0.577239	NA	NA	NA	NA	NA	NA	NA	NA	NA	NA	NA	NA	NA	NA	NA
G10090_7783	210135	Zfp180	0.110361	0.0258096	0.00891523	0.128757	0.00454291	0.00198996	0.037574	0.527831	0.374776	0.0183967	0.764463	0.654935	-0.0727865	0.156683	0.0819523	-0.0911832	0.0513737	0.0272482
G10090_10905	27801	Zdhhc8	-0.245635	2.08961e-14	1.66098e-15	-0.117154	0.000235763	8.74273e-05	0.0879672	0.00701429	0.00228454	0.128481	0.000147292	4.27025e-05	0.333602	5.97339e-27	3.66477e-28	0.205121	1.3259e-11	2.80021e-12
G10090_23970	66808	9030624G23Rik	0.0150766	0.967223	0.918763	0.241795	0.14232	0.0857341	0.160801	0.401807	0.260096	0.226718	0.190336	0.108851	0.145725	0.457092	0.309813	-0.0809934	0.671946	0.553204
G10090_6402	74741	C2cd5	-0.0381228	0.603259	0.442062	-0.0708651	0.231667	0.151253	-0.0512065	0.448558	0.298371	-0.0327422	0.648095	0.513238	-0.0130837	0.870352	0.793327	0.0196585	0.782123	0.692593
G10090_15389	244416	Ppp1r3b	-0.0855772	0.761845	0.627449	0.0163399	0.965482	0.924105	-0.140155	0.577848	0.426731	0.101917	0.688478	0.561184	-0.0545781	0.848686	0.762139	-0.156495	0.49153	0.372301
G10090_25874	67529	Fgfr1op2	-0.0612909	0.0200082	0.00667536	0.0938977	4.7221e-05	1.61867e-05	-0.145104	1.30537e-09	1.66732e-10	0.155189	1.72711e-11	2.58534e-12	-0.0838131	0.000938967	0.000289827	-0.239002	6.78558e-26	7.95672e-27
G10090_12732	19130	Prox1	0.102599	0.790862	0.666395	0.488252	0.0505516	0.0267367	-0.347907	0.291642	0.172307	0.385652	0.142225	0.077072	-0.450507	0.143997	0.0741636	-0.836159	0.00087437	0.000345381
G10090_7576	97287	Mtmr14	0.0351943	0.532337	0.368985	-0.0567708	0.229663	0.149711	0.0650629	0.176728	0.0919496	-0.091965	0.0429529	0.0197858	0.0298687	0.591076	0.439784	0.121834	0.00399563	0.00173354
G10090_11894	57258	Xpo4	0.190656	4.54935e-05	9.00416e-06	0.478367	2.98109e-31	2.8376e-32	0.192661	2.8375e-05	5.88536e-06	0.287711	2.0887e-12	2.93552e-13	0.00200544	0.986824	0.961414	-0.285706	1.2713e-12	2.53342e-13
G10090_632	140859	Nek8	0.0987979	0.0866761	0.0367909	-0.140642	0.00872366	0.00397327	0.0342886	0.621132	0.469435	-0.23944	3.09543e-06	7.37916e-07	-0.0645093	0.285178	0.169395	0.174931	0.000778716	0.000305475
G10090_13520	14725	Lrp2	0.0437058	0.994249	0.965825	-0.0142484	1	0.988856	-2.01087	0.280385	0.163367	-0.0579542	0.986275	0.954692	-2.05458	0.265327	0.154373	-1.99662	0.253977	0.166372
G10090_4689	209334	Gen1	0.488082	7.85447e-09	9.6779e-10	0.873864	3.15144e-31	3.00175e-32	0.366027	2.8205e-05	5.8429e-06	0.385782	8.52499e-08	1.72677e-08	-0.122055	0.189271	0.102608	-0.507836	1.1245e-12	2.23517e-13
G10090_25492	230863	Sh2d5	-0.577783	0.409134	0.255448	-0.429286	0.497803	0.38121	-0.0848729	0.918597	0.854276	0.148497	0.862171	0.785617	0.49291	0.486258	0.338146	0.344413	0.608316	0.487941
G10090_26638	56030	Tmem131	-0.0743039	0.0122927	0.00385755	0.137447	7.99935e-08	2.13628e-08	0.121682	4.14224e-06	7.7406e-07	0.211751	2.52697e-16	2.80489e-17	0.195986	5.25141e-14	6.23999e-15	-0.0157644	0.631872	0.511
G10090_28575	242418	Dcaf10	-0.0902647	0.0197052	0.00656171	0.100926	0.00350322	0.00150714	-0.0801261	0.0367091	0.0146846	0.191191	2.20749e-08	4.25397e-09	0.0101386	0.84928	0.762889	-0.181052	6.88958e-08	1.85853e-08
G10090_10045	24136	Zeb2	0.0851733	0.000906748	0.000220907	0.451357	5.78024e-97	1.61348e-98	0.0627543	0.0170669	0.00620763	0.366184	7.89526e-65	2.01156e-66	-0.0224191	0.471617	0.324725	-0.388603	5.60282e-74	2.26926e-75
G10090_555	21853	Timeless	0.24563	3.61379e-05	7.05112e-06	0.288101	2.96753e-07	8.27216e-08	0.289105	4.55035e-07	7.55101e-08	0.0424715	0.552329	0.413045	0.0434752	0.553212	0.402291	0.00100366	1	0.984304
G10090_5903	258983	Olfr1260	NA	NA	NA	NA	NA	NA	NA	NA	NA	-0.0579542	0.98947	0.977337	NA	NA	NA	NA	NA	NA
G10090_32366	11792	Apex1	-0.000460124	0.98776	0.983164	-0.092792	6.6933e-05	2.3348e-05	0.00157106	0.981707	0.941997	-0.0923319	0.000103854	2.9469e-05	0.00203119	0.967249	0.925618	0.0943631	4.74462e-05	1.62455e-05
G10090_19431	230101	Gba2	0.0856069	0.310219	0.177474	0.063008	0.428413	0.31798	0.0653763	0.4509	0.300216	-0.0225989	0.813144	0.718237	-0.0202306	0.836987	0.746738	0.00236828	1	0.96966
G10090_11617	22626	Slc23a3	0.286067	0.320997	0.185441	0.0544643	0.871766	0.806746	-0.0285743	0.949806	0.899389	-0.231602	0.408905	0.277938	-0.314641	0.254461	0.14649	-0.0830386	0.794246	0.710024
G10090_10385	102216272	Ak6	0.150447	0.00388735	0.00108681	0.182437	0.000157098	5.72774e-05	0.0292717	0.675284	0.529792	0.0319907	0.609298	0.472256	-0.121175	0.0201957	0.0080531	-0.153166	0.00163849	0.000669644
G10090_33714	99480	Dnttip2	0.106142	0.000350952	7.93714e-05	0.23527	1.11778e-18	1.64039e-19	-0.144486	1.19196e-06	2.07837e-07	0.129128	2.28173e-06	5.35095e-07	-0.250628	9.58407e-19	8.60976e-20	-0.379756	6.40777e-45	4.5001e-46
G10090_7704	66812	Ppcdc	0.349952	4.6542e-07	7.04004e-08	0.276144	6.39393e-05	2.22102e-05	0.235002	0.00123802	0.000341298	-0.0738081	0.354037	0.23187	-0.114951	0.128139	0.0646519	-0.0411426	0.630609	0.509619
G10090_30550	93747	Echs1	0.141272	1.17447e-06	1.88059e-07	0.0308962	0.36221	0.2588	0.0992021	0.000915811	0.000245634	-0.110376	0.000140811	4.07249e-05	-0.0420702	0.20653	0.113724	0.0683058	0.0222726	0.0109408
G10090_25627	209032	Zc3hav1l	-0.0768628	0.495751	0.333861	0.52224	9.60668e-13	1.87589e-13	0.26403	0.0013619	0.000378228	0.599102	1.19385e-15	1.37976e-16	0.340893	2.76594e-05	6.95133e-06	-0.258209	0.000361211	0.000136109
G10090_29624	70601	Ecd	0.0497063	0.170472	0.082965	-0.0436457	0.203888	0.13029	-0.0619216	0.073454	0.0324812	-0.093352	0.00331879	0.00119665	-0.111628	0.000388967	0.00011368	-0.0182759	0.649463	0.530043
G10090_156	72567	Bclaf1	0.215904	6.84643e-25	3.13344e-26	0.484562	5.84626e-138	1.01855e-139	-0.0777973	0.000929557	0.000249618	0.268658	1.91238e-45	7.3997e-47	-0.293701	1.33098e-44	4.65407e-46	-0.562359	2.59319e-181	3.18869e-183
G10090_4203	100043597	Srcap	-0.234571	2.34605e-20	1.32795e-21	0.0137879	0.668374	0.55401	0.227151	8.97275e-23	4.96896e-24	0.248359	3.78766e-23	3.03947e-24	0.461722	1.23341e-83	2.07018e-85	0.213363	9.87399e-21	1.38875e-21
G10090_4755	56489	Ikbke	0.163376	0.0647431	0.026144	0.151338	0.0689343	0.0378444	0.292217	0.000171837	4.02131e-05	-0.0120384	0.926334	0.866066	0.128841	0.127891	0.0645185	0.14088	0.0754121	0.0416232
G10090_1351	70427	Mier2	-0.0817611	0.0689927	0.0281679	-0.17374	1.10325e-05	3.54328e-06	0.0453848	0.339172	0.208645	-0.0919786	0.0361175	0.0163044	0.127146	0.00175555	0.000567102	0.219124	1.37395e-08	3.52785e-09
G10090_9769	12568	Cdk5	0.160392	2.05194e-07	2.99133e-08	0.0748496	0.0206941	0.0100595	0.10999	0.000556998	0.000142963	-0.0855422	0.0069978	0.0026837	-0.0504016	0.145947	0.0753347	0.0351406	0.318852	0.217236
G10090_11018	93697	Ice2	0.154797	0.0542963	0.0212402	0.379076	1.25249e-08	3.14496e-09	-0.0223029	0.840172	0.745241	0.224278	0.00106745	0.000352539	-0.1771	0.0212817	0.00852677	-0.401378	1.60374e-09	3.85155e-10
G10090_16391	22169	Cmpk2	-0.541257	0.428017	0.271958	-0.706126	0.24201	0.159483	-0.496299	0.455378	0.305464	-0.164869	0.849827	0.766594	0.0449576	0.971565	0.933144	0.209827	0.789384	0.700749
G10090_7728	385354	Frmd7	NA	NA	NA	NA	NA	NA	NA	NA	NA	-0.0579542	0.98947	0.977337	NA	NA	NA	NA	NA	NA
G10090_6736	235312	C1qtnf5	0.28537	0.18877	0.0938554	0.205423	0.328954	0.2296	0.367875	0.062389	0.0269951	-0.0799464	0.738549	0.625836	0.082505	0.730961	0.604975	0.162451	0.425682	0.310337
G10090_7373	56460	Pkp3	-0.0342967	0.954214	0.900354	-0.323576	0.359513	0.256427	-0.384331	0.305109	0.182513	-0.28928	0.452621	0.316798	-0.350034	0.364326	0.230955	-0.0607542	0.896923	0.841693
G10090_7903	211978	Zfyve26	-0.166817	0.000617919	0.000146248	0.0171224	0.774105	0.684424	0.169517	0.000156632	3.64248e-05	0.183939	9.07575e-05	2.55221e-05	0.336334	2.41126e-14	2.79926e-15	0.152395	0.000495039	0.000189801
G10090_1774	215789	Phactr2	-1.54126	0.480949	0.320107	-1.59921	0.412678	0.302273	-0.595835	0.767147	0.647626	-0.0579542	0.98947	0.977337	0.945422	0.71272	0.581563	1.00338	0.674548	0.55866
G10090_7798	18436	P2rx1	-0.236402	0.776822	0.649019	0.75627	0.134934	0.080701	-0.0108723	1	0.982471	0.992672	0.0604418	0.0289479	0.22553	0.778349	0.664138	-0.767142	0.129362	0.0764389
G10090_5131	230233	Elp1	0.129396	1.87182e-06	3.06521e-07	0.0654101	0.020086	0.00973711	-0.0142983	0.7082	0.577531	-0.0639861	0.0238957	0.0102634	-0.143694	7.01228e-08	1.33211e-08	-0.0797084	0.00380072	0.00164271
G10090_18063	14089	Fap	0.288439	0.0163175	0.00531921	0.870106	4.23054e-20	5.86686e-21	0.319919	0.00537622	0.00170403	0.581667	3.43128e-10	5.69881e-11	0.0314797	0.837441	0.747356	-0.550187	1.33527e-09	3.18815e-10
G10090_6135	76294	Asb5	-0.160639	1.99426e-34	6.07633e-36	-0.197054	2.42493e-52	1.39695e-53	-0.2634	4.5499e-90	4.52842e-92	-0.0364147	0.0145838	0.00597935	-0.102761	1.46986e-13	1.80169e-14	-0.066346	2.23958e-06	6.82648e-07
G10090_19589	13209	Ddx6	-0.00412731	0.876011	0.789013	0.240855	1.52654e-59	7.50313e-61	0.0182773	0.365798	0.229808	0.244982	2.44425e-60	6.72445e-62	0.0224046	0.251222	0.14429	-0.222578	1.54362e-51	9.64704e-53
G10090_22833	66885	Acadsb	-0.00680645	0.877422	0.792353	0.148168	1.09982e-08	2.74973e-09	-0.0345179	0.301846	0.179848	0.154975	3.87974e-09	7.03032e-10	-0.0277115	0.431072	0.285764	-0.182686	1.42888e-12	2.85559e-13
G10090_921	218314	Zfp595	0.258641	0.069515	0.0284166	0.647175	1.24882e-08	3.13496e-09	-0.0964249	0.589534	0.438032	0.388533	0.000692658	0.000222466	-0.355066	0.00828503	0.00303347	-0.743599	9.00286e-11	1.98865e-11
G10090_21761	74665	Drc3	0.430729	0.578205	0.415631	-0.0142484	1	0.979912	0.195579	0.822123	0.720184	-0.444977	0.539276	0.400354	-0.23515	0.762148	0.645081	0.209827	0.789384	0.700749
G10090_24164	171469	Gpr37l1	0.181209	0.864575	0.773615	-0.336177	0.722502	0.622168	-1.01087	0.312499	0.187671	-0.517386	0.577184	0.437298	-1.19208	0.203246	0.111547	-0.674696	0.52774	0.405614
G10090_3851	28028	Mrpl50	0.0119482	0.824774	0.714317	0.152833	4.06213e-06	1.25761e-06	-0.203204	1.01085e-08	1.40851e-09	0.140885	3.31723e-05	8.85634e-06	-0.215153	1.11561e-09	1.81928e-10	-0.356037	8.18031e-27	9.2707e-28
G10090_16961	19173	Psmb5	0.0410257	0.0507689	0.01965	-0.252941	3.32238e-42	2.32801e-43	0.00160478	0.969988	0.927101	-0.293967	2.24575e-56	6.72055e-58	-0.0394209	0.0550651	0.0246636	0.254546	6.17596e-43	4.52128e-44
G10090_6685	14699	Gngt1	0.0437058	0.994249	0.965825	-0.429286	0.783023	0.695346	-0.42591	0.804248	0.697624	-0.472992	0.773524	0.666089	-0.469616	0.780474	0.668333	0.0033761	1	0.997713
G10090_6471	234684	Lrrc29	0.283757	0.226751	0.118376	0.467621	0.0153535	0.00728577	0.638941	0.0006166	0.00016007	0.183864	0.401448	0.271313	0.355184	0.063009	0.0286864	0.171321	0.383407	0.271194
G10090_25585	69146	Gsdmd	0.227949	0.000181751	3.94017e-05	0.16599	0.00622821	0.00277769	0.265355	6.09178e-06	1.16091e-06	-0.0619589	0.375308	0.248949	0.0374061	0.630066	0.479129	0.099365	0.104795	0.0603181
G10090_6966	230806	Crybg2	0.097477	0.792233	0.668181	-0.674173	0.0182992	0.00880347	-0.0858344	0.816319	0.712052	-0.77165	0.00648745	0.00247231	-0.183311	0.577852	0.426197	0.588339	0.0458625	0.0240359
G10090_14934	436188	Gm5751	-0.956294	0.721802	0.577239	-1.01425	0.666472	0.554404	NA	NA	NA	-0.0579542	0.98947	0.977337	NA	NA	NA	NA	NA	NA
G10090_6592	14594	Ggta1	0.069894	0.381632	0.232998	0.0832838	0.230307	0.150219	0.0776501	0.302582	0.18046	0.0133898	0.887146	0.816237	0.00775603	0.944932	0.893087	-0.00563373	0.961878	0.921274
G10090_7510	73914	Irak3	0.359208	0.355854	0.212224	0.493898	0.128021	0.0761676	0.541669	0.106035	0.0500069	0.134691	0.727023	0.609463	0.182461	0.636317	0.485582	0.0477702	0.904155	0.850285
G10090_21491	280635	Emilin3	0.628668	0.761875	0.629611	NA	NA	NA	0.989128	0.567066	0.41488	NA	NA	NA	0.360459	0.834205	0.742267	NA	NA	NA
G10090_18578	18383	Tnfrsf11b	0.491533	0.000123084	2.59459e-05	0.0506027	0.775004	0.685317	0.445037	0.000535765	0.000136932	-0.44093	0.000435347	0.000135536	-0.0464957	0.780007	0.666743	0.394435	0.00154668	0.000630358
G10090_13675	18854	Pml	-0.0441092	0.305088	0.172827	0.185333	7.06345e-09	1.74621e-09	0.274692	1.96724e-18	1.35049e-19	0.229442	1.52532e-12	2.12531e-13	0.318802	5.79763e-24	4.07298e-25	0.0893595	0.00518996	0.00229053
G10090_8262	75828	Hormad2	-0.194551	0.155133	0.0740857	-0.132568	0.309359	0.214036	-0.154067	0.263242	0.150481	0.0619827	0.702026	0.577179	0.0404841	0.814485	0.716927	-0.0214986	0.898742	0.844169
G10090_3795	15530	Hspg2	-0.421869	0	0	-0.231442	6.80906e-232	6.06135e-234	0.0901385	1.20585e-39	3.46969e-41	0.190428	1.38157e-133	1.17625e-135	0.512008	0	0	0.32158	0	0
G10090_33670	70350	Basp1	-0.108363	1.07104e-17	6.92271e-19	-0.142117	1.49084e-30	1.44657e-31	-0.0432459	0.00109661	0.000298744	-0.0337539	0.0164989	0.00684423	0.0651168	5.45584e-07	1.13217e-07	0.0988707	3.4825e-15	6.13196e-16
G10090_24951	77337	Akr1c21	-0.219329	0.883456	0.80135	0.208144	0.86213	0.795087	-0.0108723	1	0.989586	0.427473	0.727376	0.61029	0.208456	0.884804	0.811	-0.219016	0.853686	0.784642
G10090_20036	16939	Lor	2.85106	0.0581096	0.0230208	2.79311	0.0492214	0.0259627	2.98913	0.0346377	0.0137422	-0.0579542	0.979059	0.940087	0.138067	0.916834	0.853124	0.196021	0.860008	0.792688
G10090_914	12159	Bmp4	0.148295	0.0861531	0.036536	0.168874	0.0313013	0.0157969	0.291397	9.4283e-05	2.12278e-05	0.0205792	0.848353	0.764536	0.143103	0.0721978	0.0334802	0.122523	0.112096	0.0649965
G10090_29131	237761	Sowaha	NA	NA	NA	NA	NA	NA	NA	NA	NA	-0.0579542	0.99058	0.967954	NA	NA	NA	NA	NA	NA
G10090_30868	16922	Phyh	0.129038	0.243215	0.129437	0.181302	0.0558608	0.0298964	0.00199749	1	0.981508	0.0522646	0.659279	0.525195	-0.12704	0.237252	0.134592	-0.179305	0.0583817	0.0313722
G10090_18284	66437	Fis1	-0.029682	0.266008	0.145179	-0.35336	2.74877e-60	1.32833e-61	-0.0236964	0.378689	0.239912	-0.323678	2.79134e-49	9.94944e-51	0.0059857	0.853954	0.769422	0.329663	2.06823e-52	1.2729e-53
G10090_10759	12298	Cacnb4	0.323814	0.688281	0.533014	0.178397	0.81548	0.735161	-0.117788	0.902397	0.832072	-0.145417	0.853956	0.772218	-0.441601	0.555072	0.403944	-0.296184	0.687156	0.581428
G10090_10104	26896	Med14	-0.00555338	0.902318	0.828985	0.328388	2.14639e-41	1.53674e-42	0.038285	0.233737	0.129857	0.333941	7.4096e-42	3.17305e-43	0.0438384	0.16223	0.0854726	-0.290103	4.25409e-33	4.00144e-34
G10090_31826	622473	Ripply1	-0.596752	0.1237	0.0566815	-1.04173	0.00427789	0.00186544	-0.346475	0.383012	0.243433	-0.444977	0.357098	0.234307	0.250276	0.600804	0.450766	0.695254	0.0889228	0.0501258
G10090_10994	72569	Bbs5	0.0850762	0.228311	0.119366	-0.119792	0.0601472	0.0325384	-0.31326	3.97006e-07	6.56272e-08	-0.204868	0.000717115	0.000230867	-0.398336	3.12933e-11	4.51425e-12	-0.193468	0.0025061	0.00105203
G10090_7328	269295	Rtn4rl2	-0.136866	0.876027	0.788636	0.75627	0.134934	0.080701	0.808555	0.123168	0.0596627	0.893136	0.0902184	0.0455678	0.945422	0.0708477	0.0328091	0.0522857	0.935718	0.889309
G10090_2599	56541	Habp4	-0.220271	6.81487e-10	7.54553e-11	-0.284764	2.61028e-16	4.2672e-17	0.00210879	0.986321	0.947872	-0.0644931	0.129395	0.0689601	0.222379	2.90569e-10	4.49644e-11	0.286873	1.29384e-16	2.1281e-17
G10090_14738	229900	Gbp7	0.815081	0.00193641	0.000505581	1.35659	5.85623e-10	1.34872e-10	0.701002	0.00915979	0.0030745	0.541508	0.00866746	0.0033879	-0.114079	0.709954	0.581857	-0.655587	0.00111636	0.000446912
G10090_13221	67528	Nudt7	NA	NA	NA	NA	NA	NA	NA	NA	NA	-0.472992	0.773524	0.666089	NA	NA	NA	NA	NA	NA
G10090_7551	210105	Zfp719	0.102969	0.122039	0.0557843	0.262901	1.34079e-06	3.95238e-07	-0.168926	0.00764472	0.0025128	0.159932	0.00490938	0.00182601	-0.271895	3.9423e-06	8.9077e-07	-0.431827	3.01828e-15	5.28969e-16
G10090_4074	15185	Hdac6	0.0506162	0.382668	0.23446	0.0540103	0.291438	0.199784	0.186017	3.03498e-05	6.3182e-06	0.00339413	0.976653	0.935698	0.135401	0.00296557	0.000998329	0.132007	0.00280428	0.00118485
G10090_11221	232966	Zfp114	1.98539	0.139773	0.0653248	2.0342	0.0951319	0.0544164	0.152908	0.962365	0.91693	0.0488144	0.984046	0.948471	-1.83248	0.153794	0.0800992	-1.88129	0.115496	0.067232
G10090_9581	16825	Ldb1	-0.0763632	0.00621927	0.00181488	-0.0228448	0.454177	0.341492	0.170392	2.23016e-12	2.26516e-13	0.0535183	0.0606342	0.0290554	0.246755	3.5414e-24	2.46991e-25	0.193236	6.01037e-16	1.01716e-16
G10090_13917	70497	Arhgap17	-0.120986	0.01045	0.00321199	0.0361873	0.474971	0.360298	0.0748363	0.118618	0.0569859	0.157173	0.000365521	0.000112543	0.195822	5.63636e-06	1.29254e-06	0.038649	0.43623	0.321373
G10090_10656	66884	Appbp2	0.101898	0.0134759	0.00427435	0.151321	4.51369e-05	1.54293e-05	0.0894729	0.0295707	0.0115027	0.0494239	0.253795	0.153802	-0.0124246	0.819682	0.72296	-0.0618485	0.123116	0.0722291
G10090_13402	217039	Ggnbp2	0.0584336	0.0279563	0.00980287	0.21878	7.93072e-23	9.94429e-24	-0.148501	1.28281e-09	1.63522e-10	0.160347	1.15033e-12	1.58819e-13	-0.206934	4.52037e-18	4.22177e-19	-0.367281	1.33002e-59	6.98857e-61
G10090_11905	11883	Arsa	-0.0386774	0.447887	0.288523	-0.00355183	0.963047	0.921101	0.152626	5.72607e-05	1.24027e-05	0.0351256	0.46982	0.334179	0.191304	3.26978e-07	6.63769e-08	0.156178	2.23708e-05	7.45126e-06
G10090_6535	380785	Begain	0.458743	0.797237	0.675578	1.20814	0.29774	0.204936	0.989128	0.467024	0.317999	0.749401	0.537449	0.39811	0.530384	0.701883	0.565	-0.219016	0.853686	0.784642
G10090_19909	68031	Rnf146	0.0853185	0.00115766	0.00028853	0.148084	5.72845e-10	1.31747e-10	-0.192806	3.61704e-14	3.24689e-15	0.0627656	0.0148067	0.00608298	-0.278125	4.09646e-29	2.30489e-30	-0.34089	1.99527e-45	1.38987e-46
G10090_20076	14536	Nr6a1	0.03062	0.782717	0.65579	0.153141	0.0413257	0.0214499	-0.0272481	0.800133	0.691809	0.122521	0.124974	0.0663418	-0.0578682	0.551679	0.400896	-0.18039	0.0145145	0.0069026
G10090_5251	258463	Olfr1393	NA	NA	NA	-1.01425	0.519929	0.403129	-2.01087	0.280385	0.163367	NA	NA	NA	NA	NA	NA	-0.996624	0.671223	0.56131
G10090_1474	108073	Grm7	-0.60015	0.134886	0.0628173	0.319175	0.342615	0.241205	-0.0400187	0.944411	0.890244	0.919326	0.00662997	0.00253126	0.560132	0.159871	0.0840365	-0.359194	0.284061	0.189428
G10090_29031	67856	Echdc3	0.113311	0.525094	0.361956	-0.128355	0.427556	0.31718	0.329587	0.0152171	0.00545326	-0.241666	0.10873	0.0566066	0.216276	0.128529	0.064914	0.457942	0.000404218	0.00015334
G10090_7931	328274	Zfp459	-1.0823	0.465665	0.30603	-0.250257	0.851593	0.782445	-1.4703	0.314817	0.189384	0.832045	0.587332	0.450006	-0.388002	0.859072	0.775671	-1.22005	0.412222	0.295848
G10090_18899	60596	Gucy1a1	NA	NA	NA	NA	NA	NA	NA	NA	NA	NA	NA	NA	NA	NA	NA	-1.58159	0.42343	0.307635
G10090_7129	80892	Zfhx4	0.0144913	0.785503	0.659325	0.553432	2.36776e-76	8.70202e-78	0.175968	1.72397e-07	2.74313e-08	0.53894	1.68903e-71	3.75602e-73	0.161476	1.78661e-06	3.89262e-07	-0.377464	2.00532e-38	1.64346e-39
G10090_7367	239027	Arhgap22	0.0680264	0.0138169	0.00439572	0.0921967	0.000243207	9.02496e-05	0.295377	4.67783e-37	1.46835e-38	0.0241702	0.435603	0.302589	0.227351	1.39884e-22	1.03341e-23	0.203181	6.06331e-19	9.11975e-20
G10090_9850	234915	Cep126	0.495269	0.0141595	0.00451736	0.391511	0.0492343	0.0259586	-0.281324	0.268855	0.154685	-0.103758	0.657599	0.523313	-0.776593	8.0449e-05	2.14919e-05	-0.672835	0.000668726	0.000260505
G10090_27815	110173	Manba	0.143738	0.00557047	0.00160922	0.174759	0.000264067	9.84605e-05	0.136354	0.00775612	0.00255634	0.0310211	0.619159	0.481787	-0.00738452	0.928031	0.867967	-0.0384056	0.499778	0.379973
G10090_6221	218977	Dlgap5	0.454918	3.26251e-18	2.05051e-19	0.636438	2.54763e-38	1.95847e-39	0.567964	1.2522e-29	5.1689e-31	0.181521	0.000192928	5.70485e-05	0.113047	0.0318198	0.0133073	-0.0684742	0.189065	0.118098
G10090_23344	22759	Zfp97	0.692725	3.9066e-05	7.65234e-06	1.32577	3.59092e-21	4.78576e-22	-0.27135	0.240045	0.134357	0.633045	1.10422e-06	2.49272e-07	-0.964075	1.47833e-08	2.63541e-09	-1.59712	9.59588e-28	1.05891e-28
G10090_30231	320982	Arl4c	0.236849	4.4053e-22	2.28577e-23	0.275849	4.29725e-31	4.1068e-32	0.311265	2.57439e-39	7.47318e-41	0.0390002	0.153599	0.0845924	0.0744168	0.0027925	0.000935983	0.0354166	0.176479	0.109286
G10090_22987	71446	Wrb	-0.00544187	0.941638	0.882276	-0.0539046	0.219226	0.141778	-0.10893	0.00970374	0.00329236	-0.0484627	0.301414	0.190263	-0.103488	0.0145929	0.00562691	-0.0550249	0.220013	0.140358
G10090_24949	13648	Klk1b9	1.62867	0.452172	0.29343	0.985752	0.671953	0.565586	2.31106	0.174158	0.0903012	-0.642917	0.736333	0.621852	0.682388	0.660159	0.510365	1.3253	0.356327	0.248042
G10090_16656	231238	Sel1l3	0.406276	0.722287	0.574772	0.178397	0.874334	0.810957	-0.496299	0.697952	0.554078	-0.227879	0.832779	0.744893	-0.902575	0.390972	0.251849	-0.674696	0.52774	0.405614
G10090_6358	227613	Tubb4b	0.181109	2.82719e-26	1.21104e-27	0.00719024	0.762413	0.671613	0.185059	5.48725e-28	2.4226e-29	-0.173919	1.11362e-24	8.42701e-26	0.00395022	0.881075	0.805789	0.177869	1.75311e-26	2.01012e-27
G10090_31067	69440	Dennd6b	0.132274	0.239721	0.127088	0.157765	0.111279	0.0648768	0.288856	0.00191119	0.000548823	0.0254902	0.846798	0.761951	0.156581	0.11514	0.0571196	0.131091	0.172028	0.106148
G10090_5341	30056	Timm9	0.06291	0.444105	0.285039	-0.00221586	1	0.970001	0.00594531	0.964418	0.919562	-0.0651258	0.397181	0.267395	-0.0569647	0.478598	0.331602	0.00816117	0.935847	0.88952
G10090_22375	268379	Abca13	1.70667	1.203e-05	2.1962e-06	2.00565	1.29261e-08	3.24735e-09	1.21152	0.0057946	0.00184773	0.29898	0.36297	0.239174	-0.495151	0.168765	0.0895593	-0.794131	0.00828966	0.00377572
G10090_18458	20210	Saa3	0.436023	0.522956	0.360182	0.509314	0.380415	0.274239	0.448559	0.49071	0.340952	0.0732903	0.926347	0.866255	0.0125361	0.992671	0.977272	-0.0607542	0.934512	0.887689
G10090_2539	244310	Dlgap2	-0.254474	0.140833	0.0659367	-0.0753887	0.674089	0.57032	-0.0289439	0.898515	0.826228	0.179085	0.314855	0.200368	0.22553	0.191846	0.104235	0.0464448	0.80956	0.727409
G10090_10779	56791	Ube2l6	0.253197	2.16895e-15	1.60099e-16	0.26752	7.20256e-18	1.09731e-18	0.336399	7.04152e-28	3.12677e-29	0.0143228	0.737108	0.624146	0.0832015	0.0106716	0.00399211	0.0688787	0.0313091	0.0158202
G10090_21203	105246961	AB010352	0.283699	0.0103151	0.00316594	0.537295	1.45031e-08	3.65921e-09	-0.348726	0.00340616	0.00103158	0.253597	0.00938511	0.00369942	-0.632425	3.2327e-09	5.47517e-10	-0.886022	3.05992e-19	4.54421e-20
G10090_28985	66248	Alg5	0.0100284	0.855118	0.758912	0.0374872	0.345791	0.244298	-0.0171043	0.727283	0.598939	0.0274588	0.535937	0.396462	-0.0271327	0.558124	0.406821	-0.0545915	0.149245	0.0903207
G10090_16338	66493	Mrpl51	0.0628559	0.0806547	0.0338032	-0.102591	0.00163759	0.000673799	0.011581	0.803465	0.695612	-0.165447	1.80722e-07	3.75704e-08	-0.0512749	0.157005	0.082181	0.114172	0.000384675	0.000145536
G10090_10087	232811	Kmt5c	0.137921	0.111058	0.0497948	0.334686	2.16275e-06	6.52525e-07	0.354645	7.3226e-07	1.24457e-07	0.196765	0.00762621	0.0029465	0.216724	0.00303124	0.00102255	0.019959	0.828043	0.751941
G10090_18892	66997	Psmd12	0.0618684	0.00581696	0.00168672	0.0120466	0.656041	0.540325	-0.145887	5.30206e-12	5.55779e-13	-0.0498218	0.0255536	0.0110647	-0.207755	9.71311e-24	6.88545e-25	-0.157933	2.40863e-14	4.43498e-15
G10090_10139	74682	Wdr35	0.0800167	0.00726882	0.00215498	0.015762	0.661792	0.546072	-0.0337364	0.329	0.200456	-0.0642547	0.0300851	0.0132639	-0.113753	5.35747e-05	1.39651e-05	-0.0494985	0.102709	0.0590003
G10090_31017	105245097	Gm40595	0.262272	0.122943	0.0562602	0.265473	0.0895921	0.0508431	0.432813	0.00347621	0.00105479	0.0032012	0.986504	0.980486	0.170541	0.299034	0.180059	0.16734	0.276699	0.183747
G10090_28230	13389	Dll3	-1.27822	0.420084	0.265217	-2.33618	0.143778	0.0868549	-3.3328	0.0874197	0.039973	-1.05795	0.669165	0.537428	NA	NA	NA	NA	NA	NA
G10090_13838	75423	Arl5a	-0.143146	6.81176e-09	8.31932e-10	0.0364386	0.166774	0.103477	-0.345176	1.38611e-45	3.43123e-47	0.179585	6.16947e-14	7.87108e-15	-0.20203	2.66933e-15	2.92237e-16	-0.381615	5.14871e-57	2.89466e-58
G10090_23550	108679	Cops8	0.062487	0.0208179	0.00697735	-0.0537144	0.0417483	0.0216904	0.00827838	0.822524	0.720771	-0.116201	2.64886e-06	6.25737e-07	-0.0542086	0.043267	0.0188566	0.0619928	0.0163849	0.00785231
G10090_958	246691	Prok1	-0.693014	0.0560371	0.0220534	-0.106702	0.782003	0.693495	-0.646663	0.0678297	0.0297128	0.586312	0.108739	0.0566185	0.0463508	0.943325	0.890908	-0.539961	0.125802	0.0740441
G10090_19781	79554	Cptp	0.116368	0.218124	0.112483	0.00473469	0.985589	0.94899	0.0959064	0.313248	0.18826	-0.111633	0.216538	0.126602	-0.0204617	0.859517	0.776183	0.0911717	0.308809	0.209513
G10090_31527	50724	Sap30l	0.0379909	0.496431	0.335173	-0.155656	0.000306533	0.000114938	0.0852745	0.0638	0.0276912	-0.193647	6.66109e-06	1.63745e-06	0.0472836	0.3549	0.222588	0.24093	5.15627e-09	1.28082e-09
G10090_19073	22761	Zfpm1	-0.226731	1.49717e-05	2.76282e-06	-0.211754	2.77156e-05	9.27143e-06	0.0625375	0.288394	0.169975	0.0149773	0.848467	0.764747	0.289268	7.93626e-09	1.383e-09	0.274291	2.30835e-08	6.01484e-09
G10090_26677	56530	Cnpy2	0.095024	0.000238728	5.27886e-05	-0.0884439	0.000595223	0.000231587	0.126791	2.68573e-07	4.36255e-08	-0.183468	1.00017e-13	1.29319e-14	0.0317667	0.281392	0.166288	0.215235	3.00925e-19	4.46514e-20
G10090_11405	408065	Zfp456	0.156513	0.598198	0.437247	0.263439	0.264805	0.178495	-0.158639	0.603155	0.451693	0.106926	0.702199	0.577589	-0.315152	0.226363	0.127321	-0.422078	0.0656473	0.0356344
G10090_15725	57278	Bcam	0.0453508	0.513876	0.351865	-0.256529	1.50783e-06	4.46682e-07	0.0400659	0.559492	0.406822	-0.30188	1.47458e-08	2.806e-09	-0.00528492	0.958227	0.912841	0.296595	1.51694e-08	3.90846e-09
G10090_14840	107765	Ankrd1	-0.212184	6.77593e-187	2.41874e-189	-0.466979	0	0	-0.43511	0	0	-0.254795	1.73374e-230	7.04995e-233	-0.222926	2.85915e-178	1.65416e-180	0.0318687	0.000206665	7.56737e-05
G10090_7409	432478	Tmprss9	NA	NA	NA	NA	NA	NA	NA	NA	NA	-0.0579542	0.98947	0.977337	1.94542	0.295828	0.177471	2.00338	0.252628	0.164944
G10090_24512	230991	Fndc10	-0.0945736	0.444128	0.285026	-0.118779	0.262705	0.176846	0.159627	0.118593	0.0569663	-0.0242054	0.864246	0.78814	0.254201	0.00840347	0.00307791	0.278406	0.00264376	0.0011125
G10090_20742	72341	Elp6	0.0306693	0.812594	0.698485	-0.0207519	0.860424	0.793021	0.0711091	0.513057	0.361242	-0.0514212	0.651101	0.516487	0.0404398	0.730423	0.60439	0.091861	0.345608	0.238752
G10090_8513	217138	Prr15l	0.169237	0.868358	0.778578	-0.151752	0.873675	0.80965	-1.4703	0.130038	0.0634509	-0.320989	0.720558	0.602533	-1.63954	0.0739083	0.0344003	-1.31855	0.169138	0.104107
G10090_16896	15331	Hmgn2	0.160881	5.95206e-15	4.53765e-16	0.10136	1.06573e-06	3.11716e-07	-0.050204	0.0344053	0.0136269	-0.0595218	0.00575025	0.00216689	-0.211085	5.14758e-25	3.45593e-26	-0.151564	1.57423e-13	3.00038e-14
G10090_21065	18764	Pkd2	-0.00754642	0.904987	0.832418	0.294863	8.92674e-18	1.36452e-18	0.15374	3.62344e-05	7.64265e-06	0.302409	3.6529e-18	3.66706e-19	0.161287	1.3533e-05	3.26343e-06	-0.141123	4.29395e-05	1.46616e-05
G10090_17784	68099	Fam92a	0.0321518	0.496102	0.334761	0.185667	2.93733e-08	7.57352e-09	-0.171382	2.96577e-06	5.43618e-07	0.153515	7.51229e-06	1.86005e-06	-0.203534	1.6061e-08	2.87135e-09	-0.357049	2.78736e-26	3.22427e-27
G10090_9783	76784	Mtif2	0.00903081	0.893058	0.814614	0.0776752	0.0712322	0.0392644	-0.15148	0.000447652	0.000112784	0.0686444	0.131314	0.0701414	-0.16051	0.000170687	4.75525e-05	-0.229155	1.1505e-08	2.93733e-09
G10090_25815	54366	Ctnnal1	0.182985	0.000350515	7.92278e-05	0.373556	2.48731e-16	4.05826e-17	0.0807702	0.164646	0.0840459	0.190571	4.08065e-05	1.10138e-05	-0.102215	0.0558854	0.0250914	-0.292786	9.54982e-11	2.1125e-11
G10090_27000	16012	Igfbp6	-0.0268877	0.231882	0.121632	-0.124064	6.39115e-12	1.30529e-12	0.0607073	0.00123718	0.000340985	-0.0971759	1.93618e-07	4.03499e-08	0.087595	1.52119e-06	3.28919e-07	0.184771	8.96987e-26	1.05464e-26
G10090_15074	73936	Ccdc175	-1.9599	0.306559	0.174013	-1.01785	0.518291	0.401167	-2.01447	0.279393	0.162352	0.942046	0.704693	0.582909	-0.0545781	0.988937	0.978657	-0.996624	0.671223	0.56131
G10090_15008	207259	Zbtb7c	-0.29421	0.00029114	6.51947e-05	-0.160313	0.0466764	0.0244942	0.0577626	0.554061	0.400257	0.133897	0.141346	0.0763979	0.351973	5.8119e-06	1.33501e-06	0.218076	0.0044795	0.00195937
G10090_19198	56612	Pfdn5	-0.00907196	0.732043	0.591775	-0.188613	8.83197e-27	9.63671e-28	0.0271967	0.193075	0.10245	-0.179541	9.20729e-24	7.22473e-25	0.0362687	0.0673169	0.0309129	0.215809	3.34728e-35	2.97451e-36
G10090_15288	208795	Tmem63a	-0.214844	2.65444e-16	1.84092e-17	-0.114565	9.87984e-06	3.15863e-06	-0.014113	0.697518	0.559341	0.10028	0.000315323	9.5885e-05	0.200731	1.74909e-14	2.01164e-15	0.100452	0.000124188	4.43005e-05
G10090_30471	238330	Irf2bpl	-0.108493	2.02807e-07	2.95523e-08	-0.0191682	0.425169	0.315004	0.193562	1.35834e-24	6.89828e-26	0.089325	1.96805e-05	5.09425e-06	0.302055	5.44487e-56	1.44352e-57	0.21273	6.89562e-30	7.11109e-31
G10090_30481	80289	Lysmd3	0.0401793	0.536614	0.373078	0.457427	3.15751e-27	3.40505e-28	-0.218895	1.41188e-05	2.82124e-06	0.417248	1.26775e-22	1.03666e-23	-0.259075	1.53911e-07	3.02167e-08	-0.676322	2.46072e-54	1.44739e-55
G10090_6476	216869	Arrb2	-0.00171615	0.995073	0.977947	-0.0341114	0.683277	0.581048	0.160075	0.0200968	0.00743406	-0.0323953	0.720838	0.603042	0.161791	0.0184002	0.00726461	0.194187	0.00286224	0.00121224
G10090_2369	13207	Ddx5	0.238778	1.11557e-281	2.48885e-284	0.369751	0	0	-0.0182602	0.0210153	0.007806	0.130973	3.27649e-97	4.45497e-99	-0.257038	0	0	-0.388011	0	0
G10090_63	237831	Slc13a5	-0.178687	0.850111	0.752517	-0.362172	0.648088	0.531756	-0.818227	0.318364	0.192016	-0.183485	0.845663	0.760474	-0.639541	0.473092	0.326463	-0.456056	0.613921	0.493584
G10090_25757	56534	Hspb3	0.302131	0.0626732	0.0251564	-0.182449	0.303323	0.209242	0.145955	0.436282	0.287923	-0.48458	0.00143917	0.000486549	-0.156176	0.369012	0.234324	0.328403	0.0392371	0.0202117
G10090_4489	56070	Tcerg1	0.165049	2.87465e-07	4.25664e-08	0.299061	8.41737e-24	1.01745e-24	-0.00923344	0.852534	0.763984	0.134012	1.04358e-05	2.629e-06	-0.174283	3.84035e-08	7.1123e-09	-0.308295	2.9337e-25	3.51813e-26
G10090_1914	232196	C87436	0.128522	0.0245155	0.00837291	0.157466	0.00247161	0.0010407	0.105583	0.0672139	0.0294173	0.028944	0.669875	0.540701	-0.0229388	0.750516	0.631084	-0.0518828	0.382254	0.270245
G10090_13353	12387	Ctnnb1	0.037028	7.39019e-05	1.50649e-05	0.149315	7.82807e-71	3.14576e-72	0.0979271	4.18624e-30	1.68529e-31	0.112287	3.40678e-40	1.52168e-41	0.0608991	3.00425e-12	4.06067e-13	-0.0513884	1.22296e-09	2.90993e-10
G10090_15474	76964	2610028H24Rik	-1.56983	0.468914	0.308823	NA	NA	NA	-0.0394415	1	0.973157	NA	NA	NA	1.53038	0.471647	0.323517	NA	NA	NA
G10090_22687	432486	Gnptab	-0.1872	4.64177e-07	7.01532e-08	0.174291	2.44719e-07	6.77036e-08	0.109731	0.00265262	0.000784584	0.361492	7.73997e-26	5.55209e-27	0.296931	2.58109e-17	2.51234e-18	-0.0645606	0.0747311	0.0412094
G10090_33305	17388	Mmp15	-0.285249	3.63407e-12	3.40984e-13	-0.245698	7.89436e-10	1.83417e-10	0.0187587	0.736877	0.610601	0.0395506	0.467932	0.33236	0.304007	5.37731e-14	6.39643e-15	0.264457	2.47963e-11	5.32639e-12
G10090_29729	100033459	Ifi208	1.04371	0.551781	0.389584	1.57071	0.232188	0.151896	-1.01087	0.696806	0.555724	0.527008	0.693439	0.567475	-2.05458	0.265327	0.154373	-2.58159	0.0850739	0.0476677
G10090_9558	211323	Nrg1	-0.465659	3.25259e-08	4.27099e-09	-0.239078	0.00356745	0.00153636	-0.402961	1.22555e-06	2.14162e-07	0.226581	0.0145874	0.00598177	0.0626976	0.610292	0.459979	-0.163884	0.0767466	0.0424813
G10090_14799	326622	Upf2	0.39	1.22458e-24	5.66703e-26	0.461822	3.18716e-36	2.60818e-37	-0.315308	2.82643e-13	2.69768e-14	0.0718218	0.0715313	0.0350317	-0.705308	2.22923e-71	4.4219e-73	-0.77713	8.70139e-91	2.81277e-92
G10090_14628	213945	Col28a1	0.939925	5.66042e-25	2.58341e-26	0.825069	1.99427e-19	2.84806e-20	1.22628	3.23624e-47	7.61881e-49	-0.114857	0.226747	0.133608	0.286354	0.000218073	6.15856e-05	0.401211	9.96939e-08	2.72662e-08
G10090_18521	102639822	Gm36044	-0.956294	0.356283	0.212605	-0.751214	0.415692	0.305485	0.474555	0.574643	0.423668	0.20508	0.885818	0.814003	1.43085	0.0889833	0.042489	1.22577	0.11807	0.0689394
G10090_3310	74202	Fblim1	-0.17964	1.99553e-07	2.904e-08	-0.240347	6.15624e-13	1.19116e-13	-0.0294967	0.495586	0.345336	-0.0607063	0.133336	0.0714501	0.150144	1.56619e-05	3.80968e-06	0.21085	3.82184e-10	8.79094e-11
G10090_29855	23980	Pebp1	0.00676522	0.683935	0.527992	-0.12927	1.32608e-31	1.24454e-32	-0.00780676	0.614601	0.463401	-0.136035	2.98957e-34	1.59175e-35	-0.014572	0.291234	0.173807	0.121463	4.51685e-28	4.92424e-29
G10090_19289	19360	Rad50	0.272389	4.04073e-13	3.54156e-14	0.404542	2.9896e-30	2.93124e-31	-0.00506474	0.945705	0.892187	0.132154	0.000257147	7.72143e-05	-0.277453	9.21795e-14	1.11232e-14	-0.409607	4.60761e-31	4.58221e-32
G10090_17023	96875	Prg4	-0.406685	0.000111985	2.34563e-05	-0.614205	2.03967e-09	4.86346e-10	-0.640303	8.63833e-10	1.08351e-10	-0.20752	0.100736	0.0517731	-0.233618	0.0643649	0.0293732	-0.0260977	0.875441	0.812573
G10090_24535	75796	Cdyl2	0.304166	0.0790241	0.0329334	0.200408	0.246128	0.163277	0.262412	0.133037	0.0651688	-0.103758	0.587457	0.450138	-0.041754	0.846154	0.758844	0.0620038	0.750023	0.651094
G10090_9271	242687	Wasf2	-0.192787	1.41327e-29	5.20697e-31	-0.0292873	0.115307	0.0675626	0.0962389	6.25744e-09	8.51146e-10	0.163499	1.37248e-21	1.17549e-22	0.289025	2.55386e-68	5.32562e-70	0.125526	8.07051e-15	1.44867e-15
G10090_32800	236900	Pdk3	0.119466	0.0350347	0.0127561	0.0653907	0.257298	0.172552	0.0287003	0.696753	0.552148	-0.0540749	0.380187	0.253031	-0.0907654	0.114472	0.0567449	-0.0366904	0.561148	0.44093
G10090_30055	100043231	Gm4303	NA	NA	NA	NA	NA	NA	NA	NA	NA	-0.0579542	0.991199	0.98698	NA	NA	NA	NA	NA	NA
G10090_24418	108167848	Gm12258	0.247777	0.138029	0.0644304	0.425178	0.00226669	0.000949512	0.370873	0.0123382	0.00431374	0.177401	0.253379	0.153067	0.123096	0.473114	0.326328	-0.0543052	0.74881	0.651988
G10090_15056	18000	2022-09-02	0.0163391	0.239004	0.126571	0.16191	3.64125e-54	2.00967e-55	-0.155078	3.15971e-44	8.08374e-46	0.145571	2.33237e-43	9.64721e-45	-0.171417	1.5064e-53	4.34805e-55	-0.316988	4.72413e-195	5.26999e-197
G10090_173	105782	Scrib	-0.189727	4.95754e-23	2.48383e-24	-0.336704	2.22872e-69	9.18302e-71	-0.0548638	0.00720736	0.0023557	-0.146977	6.55993e-13	8.88606e-14	0.134864	5.07062e-12	6.96328e-13	0.281841	3.26183e-48	2.15016e-49
G10090_12248	76453	Prss23	0.0105166	0.525814	0.36272	0.00890275	0.553317	0.436546	-0.127135	4.39879e-26	2.0964e-27	-0.00161382	0.943119	0.888469	-0.137652	3.13105e-30	1.68606e-31	-0.136038	2.2145e-30	2.25422e-31
G10090_24810	20856	Stc2	0.194123	0.0159949	0.0051906	0.198296	0.00857781	0.00390411	0.274304	0.000221692	5.28841e-05	0.0041736	0.983918	0.950285	0.0801814	0.358101	0.225142	0.0760078	0.35366	0.245165
G10090_13697	52132	Ccdc97	-0.212184	7.15752e-10	7.95229e-11	-0.328594	1.68674e-22	2.13751e-23	-0.0193438	0.680675	0.53615	-0.116411	0.00209725	0.000730219	0.19284	2.01087e-08	3.62823e-09	0.309251	5.23529e-20	7.53919e-21
G10090_13594	235442	Rab8b	-0.0419029	0.480006	0.318485	0.267953	4.91071e-11	1.05633e-11	-0.143871	0.00233281	0.000681507	0.309856	7.3454e-14	9.42735e-15	-0.101968	0.0408422	0.0176778	-0.411824	1.3935e-23	1.77356e-24
G10090_8564	74011	Slc25a27	0.139096	0.114021	0.0513849	0.495752	4.47868e-13	8.61164e-14	0.232241	0.00284365	0.000846708	0.356656	2.30044e-07	4.83357e-08	0.0931453	0.291008	0.17357	-0.263511	0.000100031	3.53092e-05
G10090_15973	216725	Adamts2	0.0273565	0.526444	0.363424	0.135958	1.04097e-05	3.33663e-06	0.324	6.27597e-29	2.66671e-30	0.108601	0.000665111	0.000212773	0.296643	2.24645e-24	1.55247e-25	0.188042	4.36583e-11	9.48876e-12
G10090_16409	320910	Itgb8	-0.0934706	0.509343	0.347462	0.332974	0.000695206	0.000272875	0.384402	0.000100381	2.26457e-05	0.426444	2.04504e-05	5.30262e-06	0.477873	1.2523e-06	2.68868e-07	0.0514282	0.666092	0.54716
G10090_57	432838	Gm5460	-0.721829	0.341692	0.201404	-1.51675	0.0355246	0.0181508	-1.09834	0.134471	0.0660087	-0.79492	0.40902	0.278159	-0.376506	0.715387	0.580988	0.418414	0.694167	0.58934
G10090_3999	227358	Erfe	-0.0796372	0.232215	0.121836	0.0434702	0.499391	0.383553	0.0910731	0.134218	0.0658243	0.123107	0.0349073	0.0157026	0.17071	0.00223603	0.000736528	0.0476029	0.447704	0.331443
G10090_27830	54632	Ftsj1	-0.0689624	0.0720832	0.0295997	-0.290871	3.1613e-18	4.74788e-19	-0.156169	5.11221e-06	9.66734e-07	-0.221909	1.55407e-10	2.51097e-11	-0.0872069	0.0184904	0.00730495	0.134702	0.000156426	5.64452e-05
G10090_15572	72722	Fam98a	0.0121326	0.771708	0.642926	0.0475728	0.110976	0.0646863	-0.07669	0.0104724	0.0035799	0.0354402	0.277002	0.171034	-0.0888226	0.00239127	0.000791616	-0.124263	5.79205e-06	1.83487e-06
G10090_32245	75620	Kxd1	0.042366	0.387157	0.237877	-0.107358	0.00721386	0.00324387	0.0878894	0.0324119	0.0127278	-0.149724	0.000140042	4.04848e-05	0.0455234	0.321631	0.196978	0.195247	1.84884e-07	5.15617e-08
G10090_21150	215494	Pomgnt2	-0.367774	0.000418249	9.58975e-05	-0.349597	0.00044805	0.000171961	-0.130586	0.255727	0.145174	0.0181769	0.918815	0.85565	0.237188	0.032732	0.0137346	0.219011	0.0408568	0.0211496
G10090_2362	231583	Slc26a1	0.202513	0.837809	0.735059	0.613783	0.370417	0.265936	-0.0453818	0.981428	0.941542	0.41127	0.581498	0.443504	-0.247895	0.78964	0.680499	-0.659165	0.340794	0.234994
G10090_473	382014	Ano8	-0.0801847	0.0160458	0.00521017	-0.165826	3.44803e-08	8.94291e-09	0.0730784	0.0221701	0.00830564	-0.0856413	0.00928511	0.00365351	0.153263	2.98227e-07	6.01611e-08	0.238904	2.58038e-16	4.2851e-17
G10090_25903	70387	Ttc9c	-0.0905234	0.202262	0.102588	0.132659	0.0243781	0.0120193	-0.145124	0.0235083	0.00887299	0.223182	0.000126914	3.64881e-05	-0.0546004	0.483764	0.336042	-0.277782	9.41629e-07	2.77409e-07
G10090_3666	19156	Psap	-0.124508	1.56484e-83	1.55606e-85	-0.0672508	3.13174e-26	3.4609e-27	0.0891944	2.41049e-47	5.65944e-49	0.0572569	4.18068e-18	4.21814e-19	0.213702	2.33939e-254	8.47767e-257	0.156445	2.21638e-142	3.97563e-144
G10090_29722	67939	Prorsd1	-0.0602321	0.625098	0.465676	0.0284181	0.807151	0.72406	-0.232126	0.0162555	0.0058731	0.0886501	0.410314	0.279365	-0.171894	0.09367	0.0450991	-0.260544	0.00422467	0.00183961
G10090_3351	104836	Cbll1	-0.146545	0.0282646	0.00993439	0.0859861	0.178152	0.11167	-0.188024	0.00305182	0.000915896	0.232531	0.000110451	3.14533e-05	-0.0414788	0.630031	0.479143	-0.27401	2.86463e-06	8.83881e-07
G10090_14545	626802	Gm14322	0.306754	0.000195158	4.26318e-05	0.652614	7.00891e-20	9.83128e-21	0.0235878	0.851373	0.762293	0.345859	9.89435e-07	2.21914e-07	-0.283167	0.00048604	0.000144245	-0.629026	9.06654e-19	1.37576e-19
G10090_25898	12555	Cdh15	-0.103197	6.02397e-24	2.89141e-25	-0.112128	5.15647e-29	5.27549e-30	0.0927687	3.12656e-21	1.84913e-22	-0.0089305	0.516307	0.376889	0.195966	7.14603e-88	1.11763e-89	0.204896	5.96706e-98	1.74356e-99
G10090_19210	474156	Zbtb9	-0.108763	0.119103	0.0541044	-0.0995504	0.125575	0.074521	-0.0140212	0.878415	0.79889	0.00921297	0.931403	0.872284	0.0947422	0.175151	0.0935719	0.0855292	0.199457	0.125677
G10090_11187	16542	Kdr	-0.956294	0.721802	0.577239	1.30768	0.357398	0.254385	1.31106	0.393989	0.253162	2.26397	0.172819	0.0970221	2.26735	0.179755	0.0965286	0.0033761	1	0.997048
G10090_25326	98956	Nat10	0.13415	0.00099658	0.000245397	0.00477223	0.942743	0.897486	0.0297165	0.572001	0.420662	-0.129378	0.00116638	0.000387584	-0.104434	0.010791	0.00404087	0.0249443	0.61823	0.497656
G10090_1467	70784	Rasl12	0.516958	0.0313505	0.0112189	-0.156853	0.60659	0.489261	-0.21081	0.509015	0.357486	-0.673811	0.00348421	0.00126117	-0.727768	0.00174622	0.000563866	-0.0539571	0.879659	0.818272
G10090_28734	93706	Pcdhgc3	-0.218018	1.02152e-79	1.10696e-81	0.0250335	0.0398476	0.0205762	0.190545	1.49158e-71	1.90325e-73	0.243052	1.61776e-100	2.0249e-102	0.408563	1.66598e-299	4.44856e-302	0.165511	2.27386e-55	1.31442e-56
G10090_29192	226153	Twnk	0.0341828	0.653546	0.494575	-0.0518527	0.412243	0.302517	0.0693221	0.275378	0.159475	-0.0860355	0.158365	0.0876196	0.0351393	0.627026	0.476458	0.121175	0.0290166	0.0145589
G10090_1164	11746	Anxa4	0.0229273	0.307647	0.174747	0.0942447	4.45788e-08	1.16613e-08	0.0154106	0.509391	0.357783	0.0713174	6.16887e-05	1.69478e-05	-0.00751672	0.770962	0.654894	-0.0788342	5.19482e-06	1.63843e-06
G10090_20418	66054	Cndp2	0.090454	0.027934	0.00978793	-0.0172752	0.724728	0.624777	-0.0265067	0.605268	0.45397	-0.107729	0.00559918	0.00210427	-0.116961	0.00259329	0.000864431	-0.00923153	0.861468	0.794361
G10090_21123	78414	1700034E13Rik	1.04371	0.551781	0.389584	0.985752	0.532965	0.416473	-0.0108723	1	0.993987	-0.0579542	0.986275	0.954692	-1.05458	0.536076	0.384649	-0.996624	0.531417	0.411354
G10090_18647	234730	Fuk	0.00452374	0.98171	0.940284	0.0275361	0.741581	0.643785	0.195579	0.00247416	0.000726432	0.0230124	0.797502	0.701076	0.191055	0.00308327	0.00104109	0.168042	0.00760381	0.00344791
G10090_4394	101055630	101055630	0.628668	0.761875	0.629611	NA	NA	NA	-1.01087	0.696806	0.555724	NA	NA	NA	-1.63954	0.434954	0.290204	NA	NA	NA
G10090_28534	19981	Rpl37a	0.029443	0.0265614	0.00921895	-0.177048	2.4732e-51	1.44363e-52	0.100687	1.32959e-18	9.01718e-20	-0.206491	6.90072e-69	1.6091e-70	0.0712439	8.26154e-10	1.32939e-10	0.277735	7.96754e-130	1.57563e-131
G10090_1713	71898	Apol9b	0.0705098	0.00778108	0.0023252	-0.193035	4.97605e-15	8.65043e-16	0.0724173	0.00503717	0.00158757	-0.263544	3.77006e-27	2.5822e-28	0.00190742	0.971629	0.933391	0.265452	2.8891e-28	3.13137e-29
G10090_24650	20855	Stc1	0.9964	2.98665e-05	5.73609e-06	1.5938	2.55146e-15	4.38033e-16	1.24438	1.66929e-08	2.38136e-09	0.597398	0.000992893	0.000326149	0.247985	0.274028	0.160542	-0.349413	0.0505601	0.0267751
G10090_26655	100043684	Amy2a4	1.05459	0.753298	0.616832	1.73577	0.462875	0.349268	2.00002	0.400723	0.259163	0.681179	0.770256	0.661611	0.945422	0.672642	0.525062	0.264243	0.895633	0.84
G10090_3185	53333	Tomm40	-0.149981	8.98974e-06	1.61194e-06	-0.206486	1.77885e-10	3.96558e-11	0.00111866	1	0.970426	-0.0565053	0.147476	0.0804517	0.151099	5.58523e-06	1.2801e-06	0.207605	1.27301e-10	2.83456e-11
G10090_19950	100689	Spon2	0.229017	1.42352e-07	2.02531e-08	0.447757	1.22998e-29	1.23022e-30	0.520969	2.82987e-40	7.88982e-42	0.21874	3.28691e-08	6.43848e-09	0.291951	3.76512e-14	4.43082e-15	0.0732116	0.0713984	0.0391182
G10090_861	330230	Zfp853	1.04371	0.695544	0.542939	2.79311	0.0492214	0.0259627	1.98913	0.286135	0.167968	1.7494	0.172809	0.0971703	0.945422	0.587321	0.435758	-0.803979	0.48384	0.364697
G10090_3506	231148	Ablim2	0.120285	0.0937843	0.040645	-0.391286	3.09659e-09	7.48009e-10	-0.13261	0.0668555	0.0292178	-0.511571	2.93152e-15	3.45882e-16	-0.252895	9.27432e-05	2.50534e-05	0.258676	0.000185721	6.76397e-05
G10090_4695	77794	Adamtsl2	-0.0472168	0.513904	0.351852	-0.312613	1.09901e-08	2.74701e-09	0.017358	0.82742	0.726803	-0.265396	2.82912e-06	6.71194e-07	0.0645748	0.327103	0.200704	0.329971	1.19641e-09	2.846e-10
G10090_351	67760	Slc38a2	0.0943883	1.24593e-22	6.32175e-24	0.218417	1.69878e-126	3.34851e-128	-0.0867953	1.68803e-18	1.15343e-19	0.124029	5.92999e-42	2.5319e-43	-0.181184	1.16186e-79	2.10523e-81	-0.305212	7.90876e-240	5.61438e-242
G10090_17705	193670	Rnf185	0.0385449	0.256236	0.138424	0.0158764	0.655041	0.53921	-0.0543739	0.0835779	0.037875	-0.0226685	0.520721	0.381037	-0.0929189	0.00124593	0.000392419	-0.0702504	0.0147227	0.00700813
G10090_22782	20054	Rps15	0.0123572	0.279652	0.154318	-0.171442	7.99841e-82	2.73615e-83	0.0952755	5.44725e-28	2.39799e-29	-0.183799	1.28604e-92	1.88751e-94	0.0829182	2.69368e-21	2.11672e-22	0.266718	3.80227e-204	3.78371e-206
G10090_15773	208650	Cblb	-0.0990948	0.0726521	0.0298564	0.0903597	0.0703525	0.0387169	-0.0136216	0.849744	0.759696	0.189455	8.3861e-05	2.35082e-05	0.0854732	0.122024	0.0611244	-0.103981	0.0342145	0.0174228
G10090_8700	207227	Stxbp5l	0.236351	0.849695	0.75131	0.637828	0.468137	0.354414	-0.233265	0.858388	0.77101	0.401477	0.675205	0.546676	-0.469616	0.684243	0.54458	-0.871093	0.32677	0.223636
G10090_8940	58523	Elp2	0.0269596	0.332684	0.194249	0.0293842	0.233127	0.152814	0.0370806	0.143079	0.0710008	0.00242459	0.956109	0.906356	0.010121	0.745743	0.623136	0.00769642	0.792092	0.705739
G10090_4980	16511	Kcnh2	-0.0069203	0.985447	0.947946	0.288418	0.00840217	0.00382097	0.562564	2.32714e-08	3.35842e-09	0.295338	0.00851325	0.00332059	0.569484	1.653e-08	2.95625e-09	0.274146	0.00540756	0.00239205
G10090_9073	192188	Stab2	0.326106	0.466993	0.307231	0.268151	0.518325	0.401161	0.171992	0.725415	0.596614	-0.0579542	0.913806	0.848866	-0.154114	0.74171	0.618422	-0.0961596	0.83154	0.755987
G10090_33173	19700	Rem1	0.179248	0.00212137	0.00055847	0.223741	3.44529e-05	1.16216e-05	0.358867	5.9306e-12	6.24692e-13	0.0444931	0.510775	0.372006	0.179619	0.000745387	0.000226805	0.135126	0.0102893	0.00475432
G10090_15190	619605	Zcchc17	0.0371629	0.43684	0.279263	-0.0130249	0.79052	0.704165	0.00575953	0.926417	0.866307	-0.0501879	0.240747	0.143861	-0.0314034	0.509863	0.359163	0.0187845	0.688484	0.582879
G10090_29422	56448	Cyp2d22	0.138689	0.217204	0.111952	0.073054	0.52049	0.403101	0.321382	0.000490382	0.000124207	-0.0656349	0.582627	0.445031	0.182693	0.0587762	0.0265575	0.248328	0.00586477	0.00260805
G10090_18137	14706	Gng4	-0.25175	0.552404	0.38895	-0.214547	0.572924	0.455439	0.256608	0.483381	0.333007	0.037203	0.953308	0.902126	0.508358	0.134513	0.0684153	0.471155	0.143482	0.0860101
G10090_14485	67809	Rmdn3	-0.0998901	0.01748	0.00573382	-0.0598018	0.151311	0.0925356	-0.0774938	0.0681361	0.0298644	0.0400883	0.401412	0.271315	0.0223963	0.680887	0.540329	-0.0176921	0.724041	0.622757
G10090_12967	107448	Unc5a	NA	NA	NA	-0.0142484	1	0.990349	1.57409	0.15573	0.0786348	NA	NA	NA	4.11535	0.00894775	0.00330286	1.58834	0.128675	0.0759679
G10090_26120	227580	C1ql3	-0.831847	0.341322	0.201034	0.42735	0.526032	0.409233	-0.0315995	0.991522	0.955085	1.2592	0.0745337	0.036663	0.800247	0.352288	0.220322	-0.458949	0.496741	0.377192
G10090_19270	17279	Melk	0.522013	2.21157e-24	1.03896e-25	0.656067	4.25947e-41	3.06588e-42	0.534318	4.01544e-26	1.90601e-27	0.134054	0.00654816	0.00249753	0.0123044	0.864187	0.785949	-0.121749	0.0116999	0.00547211
G10090_14070	22627	Ywhae	-0.0424208	6.99837e-08	9.60893e-09	-0.0340426	1.00162e-05	3.20349e-06	-0.157759	6.73675e-97	6.1462e-99	0.0083782	0.386983	0.258759	-0.115338	1.02093e-50	3.14153e-52	-0.123716	7.05644e-60	3.69438e-61
G10090_25024	56724	Cript	-0.0202552	0.629114	0.46979	0.0576741	0.0645082	0.035111	-0.262715	1.6764e-18	1.14334e-19	0.0779292	0.0120668	0.00486308	-0.24246	1.11256e-15	1.19963e-16	-0.320389	3.53362e-28	3.84337e-29
G10090_14644	66821	Bcs1l	0.0704851	0.358087	0.214126	-0.00526663	0.96717	0.926274	0.0323951	0.699094	0.566938	-0.0757517	0.289346	0.181138	-0.03809	0.649071	0.498781	0.0376618	0.625841	0.504973
G10090_291	224650	Anks1	-0.183128	9.74627e-05	2.0166e-05	-0.0042317	0.96071	0.918255	0.190762	8.87963e-06	1.72902e-06	0.178896	0.000106241	3.02002e-05	0.37389	2.17693e-18	1.99438e-19	0.194993	3.13359e-06	9.71438e-07
G10090_25524	72568	Lin9	0.408613	3.53335e-08	4.66668e-09	0.671695	1.96507e-23	2.40777e-24	0.269911	0.000535694	0.00013688	0.263082	7.72312e-05	2.15368e-05	-0.138702	0.0784014	0.0368057	-0.401784	6.91666e-10	1.62033e-10
G10090_68	57261	Brd4	-0.218813	1.0708e-19	6.30683e-21	0.0404479	0.11419	0.0668428	0.111616	1.73627e-06	3.10166e-07	0.25926	4.61696e-28	3.04199e-29	0.330428	5.07946e-46	1.70833e-47	0.0711678	0.00236458	0.000988278
G10090_19060	67874	Rprm	-0.441721	0.737949	0.598455	-2.8216	0.0466776	0.0244815	-1.81823	0.16582	0.0847402	-2.37988	0.148369	0.081085	-1.37651	0.363823	0.230197	1.00338	0.674548	0.55866
G10090_27271	224344	Rbm11	-0.204222	0.796402	0.675962	0.38168	0.498626	0.382475	0.548555	0.324227	0.196617	0.585902	0.313141	0.199008	0.752777	0.16875	0.0895835	0.166875	0.766002	0.673972
G10090_10216	69596	Ap5s1	0.0624576	0.441409	0.282774	-0.0573529	0.44038	0.329186	0.0194768	0.834492	0.737168	-0.11981	0.0819179	0.0408366	-0.0429808	0.607581	0.457433	0.0768296	0.283296	0.188846
G10090_17162	100504518	3425401B19Rik	-0.0140097	0.95262	0.897788	-0.494029	7.28552e-05	2.5525e-05	-0.128709	0.382237	0.242867	-0.480019	0.000174004	5.11321e-05	-0.114699	0.448542	0.302792	0.36532	0.0051806	0.00228607
G10090_15351	244859	Ankk1	NA	NA	NA	NA	NA	NA	NA	NA	NA	NA	NA	NA	NA	NA	NA	0.0033761	1	0.99868
G10090_6165	57316	C1d	-0.0248367	0.635231	0.475816	0.113403	0.00182814	0.000756738	-0.204398	6.19976e-08	9.35067e-09	0.138239	0.000168994	4.95525e-05	-0.179561	2.78669e-06	6.18851e-07	-0.3178	4.67718e-19	7.00525e-20
G10090_11424	102640263	Gm36375	NA	NA	NA	NA	NA	NA	NA	NA	NA	0.942046	0.704693	0.582909	-0.0545781	0.988937	0.978657	-0.996624	0.671223	0.56131
G10090_18195	229861	Gm567	NA	NA	NA	NA	NA	NA	NA	NA	NA	NA	NA	NA	NA	NA	NA	-1.58159	0.42343	0.307635
G10090_11272	380752	Eipr1	-0.00409978	0.973411	0.926937	-0.0769236	0.142897	0.0861589	0.0127845	0.859135	0.772202	-0.0728238	0.1879	0.107112	0.0168843	0.805055	0.704532	0.0897081	0.0800403	0.0444922
G10090_24432	67525	Trim62	-0.563149	3.10154e-05	5.96861e-06	-0.1319	0.350781	0.248426	-0.0958929	0.552558	0.398748	0.431249	0.00196459	0.000680661	0.467256	0.000706235	0.000214129	0.0360071	0.831636	0.756206
G10090_19163	100201	Tmem64	-0.302563	3.38548e-183	1.2948e-185	-0.0886703	2.95586e-18	4.42993e-19	-0.274747	1.74091e-155	8.7745e-158	0.213893	1.28605e-89	2.00192e-91	0.0278158	0.0261785	0.0107151	-0.186077	3.06257e-70	1.33552e-71
G10090_1500	73847	Fam110a	-0.110837	0.0917115	0.0394544	0.0743336	0.229657	0.149721	0.212607	0.00010894	2.46948e-05	0.185171	0.00141042	0.000475937	0.323445	2.48469e-09	4.17669e-10	0.138274	0.0114551	0.00534601
G10090_16482	213019	Pdlim2	0.0341924	0.0908288	0.039011	0.0372569	0.044147	0.0230349	0.189916	3.44432e-31	1.34266e-32	0.00306451	0.915567	0.851927	0.155724	2.75434e-21	2.16614e-22	0.152659	3.80235e-21	5.27803e-22
G10090_31590	97112	Nmd3	0.0334197	0.420394	0.265077	0.165136	4.82239e-08	1.26577e-08	-0.169967	2.07356e-07	3.32452e-08	0.131716	2.24962e-05	5.86167e-06	-0.203387	2.70608e-10	4.16002e-11	-0.335103	2.5777e-28	2.78732e-29
G10090_21083	209760	Tmc7	0.0156914	0.990063	0.955984	-0.0422628	0.930088	0.88183	-0.0674558	0.889214	0.813364	-0.0579542	0.905636	0.839234	-0.0831472	0.856116	0.772105	-0.025193	0.969339	0.930079
G10090_267	12972	Cryz	0.11786	0.00811636	0.00243677	0.0437362	0.365894	0.262038	0.144545	0.000627346	0.00016334	-0.0741239	0.104664	0.054151	0.0266844	0.631947	0.480801	0.100808	0.0164982	0.00791396
G10090_5307	17880	Myh11	-1.12622	0.308525	0.176318	-0.0142484	1	0.983285	-0.373442	0.732726	0.606086	1.11197	0.290237	0.181834	0.752777	0.546798	0.395993	-0.359194	0.72149	0.6199
G10090_21711	102636131	Gm13067	-0.634366	0.594981	0.434232	-1.01425	0.337837	0.237068	-1.01087	0.377165	0.238634	-0.379882	0.792305	0.693739	-0.376506	0.799105	0.696328	0.0033761	1	0.997359
G10090_17954	66916	Ndufb7	-0.0211877	0.578418	0.415932	-0.23599	7.68396e-18	1.17162e-18	-0.00651059	0.879393	0.800285	-0.214802	1.69697e-14	2.07553e-15	0.0146771	0.708213	0.572775	0.229479	5.82986e-17	9.44115e-18
G10090_10788	67804	Snx2	0.171401	5.35044e-11	5.45685e-12	0.319104	3.1584e-39	2.36975e-40	0.0173015	0.642163	0.494056	0.147704	1.7564e-09	3.10013e-10	-0.154099	2.80305e-09	4.72789e-10	-0.301803	1.47229e-35	1.29154e-36
G10090_14040	68214	Gsto2	-0.208863	0.0814444	0.0342069	-0.55061	3.80736e-07	1.07028e-07	-0.1166	0.360433	0.225288	-0.341747	0.00432237	0.00159119	0.0922633	0.509049	0.358364	0.43401	0.000110157	3.9072e-05
G10090_2384	217030	Synrg	-0.231517	7.52859e-12	7.23201e-13	-0.0919883	0.00708166	0.00317858	0.00724108	0.889268	0.813356	0.139529	7.15712e-05	1.98584e-05	0.238758	8.83571e-13	1.14596e-13	0.0992294	0.00330212	0.00141235
G10090_32942	18582	Pde6d	0.15057	9.98801e-06	1.80558e-06	-0.0387871	0.328734	0.229343	0.0199262	0.678118	0.532967	-0.189357	1.19122e-08	2.25014e-09	-0.130644	0.00011411	3.11954e-05	0.0587133	0.115666	0.0673525
G10090_12866	212073	Syne3	-0.0516942	0.43575	0.278454	0.12665	0.0121563	0.00567272	0.325177	2.01394e-12	2.03655e-13	0.178344	0.000410254	0.000127281	0.376871	5.2163e-16	5.50516e-17	0.198527	1.31785e-05	4.30765e-06
G10090_21969	64010	Sav1	-0.0705376	0.0399878	0.0148731	0.111981	0.000152798	5.56122e-05	-0.0842552	0.00997706	0.00339401	0.182519	6.956e-10	1.18313e-10	-0.0137176	0.7584	0.640028	-0.196236	1.45524e-11	3.07799e-12
G10090_17016	17312	Clec10a	0.31959	0.823013	0.712477	-0.750258	0.586342	0.467858	-0.727899	0.629773	0.479783	-1.06985	0.408302	0.277476	-1.04749	0.431438	0.286062	0.0223592	1	0.984756
G10090_19967	20868	Stk10	-0.125259	0.0534276	0.0208425	-0.0209877	0.779046	0.690477	0.174551	0.00212748	0.000617178	0.104271	0.105516	0.054672	0.29981	5.92034e-08	1.1179e-08	0.195539	0.000339853	0.000127545
G10090_94	66423	Coprs	-0.0527289	0.51039	0.348404	-0.188686	0.00222884	0.000932238	-0.0430288	0.59051	0.439096	-0.135957	0.0413991	0.0189833	0.00970006	0.925016	0.863795	0.145657	0.022474	0.0110497
G10090_8707	68730	Dus1l	0.0387341	0.442956	0.284076	0.00224752	0.986513	0.950256	0.0262078	0.616676	0.465359	-0.0364865	0.446576	0.311545	-0.0125263	0.823996	0.727341	0.0239603	0.623928	0.503271
G10090_16044	72043	Sulf2	-0.352673	4.14033e-12	3.89805e-13	-0.0221144	0.72603	0.626361	0.0375142	0.558369	0.404296	0.330559	6.90086e-11	1.08386e-11	0.390188	4.98817e-15	5.53713e-16	0.0596287	0.27905	0.185574
G10090_15510	381633	Gm1673	-0.304218	0.738482	0.599381	0.822253	0.135824	0.0813069	0.882212	0.122	0.0589334	1.12647	0.0521015	0.0245396	1.18643	0.0389545	0.0167765	0.0599596	0.930425	0.882037
G10090_11155	12265	Ciita	-2.76365	0.0677106	0.0275668	-0.821603	0.468249	0.354276	-1.81823	0.16582	0.0847402	1.94205	0.286325	0.178219	0.945422	0.71272	0.581563	-0.996624	0.531417	0.411354
G10090_14007	240396	Mex3c	0.111414	0.00115303	0.000287007	0.353818	7.93201e-33	7.12151e-34	0.0761965	0.0326356	0.012826	0.242405	3.64127e-16	4.0695e-17	-0.035217	0.381797	0.244482	-0.277622	3.10065e-21	4.27845e-22
G10090_18272	102443351	Xntrpc	3.48466	0.0693915	0.028344	NA	NA	NA	NA	NA	NA	-3.49891	0.0581229	0.0276969	-2.42514	0.130715	0.0662259	NA	NA	NA
G10090_32184	619325	I920046F24Rik	-0.929577	0.721393	0.573371	-0.00752255	0.996959	0.995691	0.0290204	1	0.983284	0.922054	0.701154	0.576017	0.958597	0.696604	0.558736	0.036543	1	0.978927
G10090_29759	67602	Necap1	0.0358622	0.405872	0.252894	-0.0441446	0.243941	0.160926	-0.172278	5.30685e-07	8.89441e-08	-0.0800068	0.0257447	0.0111589	-0.20814	6.85451e-10	1.09644e-10	-0.128133	0.000207207	7.58851e-05
G10090_4605	18081	Ninj1	-0.0573803	0.13539	0.0630949	-0.358927	7.1977e-28	7.62928e-29	-0.112985	0.000942468	0.000253505	-0.301547	3.71228e-19	3.54505e-20	-0.055605	0.148335	0.0768126	0.245942	3.24317e-13	6.27174e-14
G10090_22480	12492	Scarb2	-0.00310879	0.910463	0.83966	0.0804958	2.84701e-07	7.92897e-08	-0.0208928	0.290146	0.171193	0.0836046	1.53761e-07	3.17409e-08	-0.017784	0.386065	0.247903	-0.101389	6.71804e-11	1.47416e-11
G10090_1927	268390	Ahsa2	0.107348	1.78947e-07	2.58474e-08	0.100682	4.85512e-07	1.37871e-07	-0.171979	1.26571e-16	9.6337e-18	-0.00666642	0.818479	0.724301	-0.279327	1.24486e-43	4.47166e-45	-0.272661	1.23829e-42	9.13587e-44
G10090_12189	216705	Clint1	-0.127314	3.28117e-08	4.3127e-09	0.0585306	0.0105405	0.00486579	0.0131935	0.674681	0.529104	0.185845	3.6991e-17	3.94611e-18	0.140507	4.83442e-10	7.64091e-11	-0.0453371	0.0534802	0.0285113
G10090_10618	67628	Anp32b	0.0514893	0.0144011	0.0046027	0.0787534	3.24338e-05	1.09116e-05	0.112371	2.15845e-09	2.8134e-10	0.0272641	0.217578	0.127293	0.0608816	0.00190578	0.000619509	0.0336175	0.0967785	0.0551092
G10090_29702	66404	Rtf2	0.0655778	0.00575825	0.00166823	-0.124277	2.26461e-08	5.79004e-09	-0.0353981	0.177257	0.0923264	-0.189855	4.22292e-18	4.26612e-19	-0.100976	6.20717e-06	1.4337e-06	0.0888788	9.58362e-05	3.37556e-05
G10090_9726	24000	Ptpn21	-0.343389	8.55454e-42	2.05575e-43	-0.236516	9.46499e-22	1.23195e-22	-0.0763823	0.0037918	0.00115805	0.106873	0.000122417	3.51097e-05	0.267007	3.55339e-25	2.36757e-26	0.160134	2.4652e-10	5.59855e-11
G10090_16870	215015	Fam20b	-0.0694257	0.0155557	0.00502724	0.0682705	0.00943704	0.00432278	-0.014961	0.68259	0.537876	0.137696	8.19474e-08	1.65884e-08	0.0544647	0.0613977	0.0278591	-0.0832315	0.0012604	0.000508091
G10090_24032	215085	Slc35f1	NA	NA	NA	NA	NA	NA	NA	NA	NA	NA	NA	NA	-1.05458	0.682236	0.538732	NA	NA	NA
G10090_2814	67070	Lsm14a	-0.0781825	0.00023785	5.25489e-05	0.049412	0.0173414	0.00830959	-0.113428	2.7119e-08	3.94656e-09	0.127594	1.54883e-10	2.50052e-11	-0.0352452	0.142677	0.0732933	-0.16284	7.94316e-17	1.29189e-17
G10090_17933	224129	Adcy5	-0.541257	0.797136	0.677982	-1.59921	0.412678	0.302273	-0.0108723	1	0.992636	-1.05795	0.669165	0.537428	0.530384	0.791877	0.684088	1.58834	0.422547	0.305575
G10090_33609	65114	Vps35	0.0337596	0.0337339	0.0122309	0.230721	3.15185e-70	1.28663e-71	-0.194895	3.71959e-43	9.77716e-45	0.196961	4.68158e-51	1.60029e-52	-0.228654	4.14937e-59	1.03939e-60	-0.425616	2.88255e-222	2.42999e-224
G10090_18345	65112	Pmepa1	-0.401447	0	0	-0.312448	5.97276e-227	5.46879e-229	-0.152104	5.56129e-57	9.40245e-59	0.0889989	1.45641e-16	1.59623e-17	0.249343	8.04096e-131	7.41267e-133	0.160344	1.29584e-57	7.12929e-59
G10090_10600	17357	Marcksl1	0.109897	0.000342902	7.73978e-05	0.12323	2.18083e-05	7.23431e-06	0.227222	4.84416e-16	3.81686e-17	0.0133329	0.736409	0.623368	0.117325	4.25863e-05	1.096e-05	0.103992	0.00021678	7.95699e-05
G10090_4024	109135	Plekha5	0.110899	0.0182363	0.00600397	0.167445	6.66116e-05	2.3219e-05	0.197081	3.07111e-06	5.64298e-07	0.0565466	0.246629	0.148222	0.0861818	0.0593609	0.0268556	0.0296352	0.557492	0.437527
G10090_28122	100101919	Dnah7c	0.447793	0.72912	0.588204	-0.0251987	1	0.977381	-0.829178	0.568582	0.417277	-0.472992	0.693611	0.568101	-1.27697	0.299171	0.180265	-0.803979	0.552134	0.432448
G10090_11040	216848	Chd3	-0.198683	8.94682e-50	1.70519e-51	-0.173268	1.45975e-39	1.0869e-40	0.0750274	1.13696e-08	1.59656e-09	0.0254148	0.114862	0.0602882	0.273711	4.61695e-97	6.42833e-99	0.248296	1.25021e-82	4.57231e-84
G10090_30774	18196	Nsg1	0.19983	2.96608e-06	4.99137e-07	0.237413	5.17919e-09	1.26788e-09	0.308689	1.57908e-14	1.37618e-15	0.0375831	0.45958	0.323362	0.108859	0.0101891	0.00379995	0.0712756	0.0951328	0.0540394
G10090_6700	232334	Vgll4	-0.0408492	0.3516	0.208768	0.0405154	0.293611	0.201571	0.0716886	0.054712	0.0231707	0.0813645	0.0264276	0.0114835	0.112538	0.00139471	0.000443267	0.0311732	0.433551	0.318877
G10090_4055	233103	4931406P16Rik	-0.1088	6.47452e-07	9.99985e-08	-0.0358084	0.123288	0.0729283	-0.0585667	0.0102669	0.0035031	0.072992	0.0011181	0.000370262	0.0502336	0.0347685	0.0147195	-0.0227584	0.367907	0.25833
G10090_3551	18639	Pfkfb1	0.350684	0.155277	0.074194	0.555764	0.00683797	0.00306311	0.308078	0.214204	0.116026	0.20508	0.375412	0.24909	-0.0426054	0.890461	0.818676	-0.247686	0.250297	0.163089
G10090_11994	22248	Unc119	-0.105579	0.125888	0.0579206	-0.0928746	0.14954	0.0913005	0.0194163	0.82109	0.719043	0.0127045	0.89188	0.821896	0.124995	0.05375	0.0240131	0.112291	0.073125	0.0401383
G10090_26198	21937	Tnfrsf1a	-0.0284733	0.377772	0.230063	-0.0368779	0.185567	0.116931	0.128325	1.2896e-07	2.01577e-08	-0.0084046	0.818444	0.724166	0.156799	8.62768e-11	1.2797e-11	0.165203	3.07622e-12	6.25891e-13
G10090_3966	76273	Ndfip2	-0.00283681	0.964851	0.915465	0.130501	1.51121e-06	4.47782e-07	-0.155801	6.60098e-08	9.98949e-09	0.133338	1.36667e-06	3.11731e-07	-0.152964	1.22249e-07	2.37985e-08	-0.286302	3.01546e-26	3.49195e-27
G10090_30448	100044193	Gm20939	1.00985	9.85827e-11	1.01989e-11	1.27545	6.90045e-19	1.00696e-19	-0.206371	0.396568	0.255616	0.265601	0.0534367	0.0252432	-1.21622	2.03585e-14	2.34921e-15	-1.48182	1.44924e-23	1.84634e-24
G10090_28287	13346	Des	-0.157195	0	0	-0.508723	0	0	-0.265332	0	0	-0.351528	0	0	-0.108137	6.30634e-173	3.849e-175	0.243391	0	0
G10090_18516	56847	Aldh1a3	-0.345192	0.0021743	0.000573929	-0.54544	3.9261e-07	1.10516e-07	-0.295989	0.00799311	0.00264516	-0.200248	0.128545	0.0684418	0.0492024	0.75862	0.640358	0.24945	0.0403514	0.0208471
G10090_6717	230700	Foxj3	-0.0809779	0.0179726	0.00590916	0.0485307	0.145821	0.0883528	-0.0609766	0.0795496	0.0357552	0.129509	3.21061e-05	8.55129e-06	0.0200013	0.650303	0.500265	-0.109507	0.000365472	0.000137808
G10090_23280	67718	Lce1h	0.628668	0.761875	0.629611	-1.01425	0.666472	0.554404	-1.01087	0.696806	0.555724	-1.64292	0.421172	0.289206	-1.63954	0.434954	0.290204	0.0033761	1	0.99868
G10090_14634	218194	Phactr1	-0.441721	0.615567	0.456418	0.500325	0.425952	0.315801	0.4297	0.549433	0.395021	0.942046	0.150386	0.0824691	0.871421	0.204917	0.11277	-0.0706245	0.927844	0.878531
G10090_29841	18788	Serpinb2	0.359733	0.330237	0.192315	0.637828	0.0285411	0.0142806	0.418812	0.222603	0.121626	0.278095	0.387394	0.259107	0.0590787	0.889563	0.817568	-0.219016	0.483586	0.364751
G10090_4871	54004	Diaph2	-0.0485291	0.533425	0.369977	0.541025	4.78425e-28	5.04982e-29	-0.00657018	0.95143	0.901777	0.589554	6.78409e-32	3.91813e-33	0.0419589	0.588997	0.4379	-0.547595	9.19762e-29	9.84647e-30
G10090_18130	74257	Tspan17	-0.11074	0.000220728	4.84848e-05	-0.321604	1.48134e-29	1.48539e-30	-0.0389728	0.253837	0.143907	-0.210863	1.58757e-12	2.21507e-13	0.0717676	0.0218483	0.0087857	0.282631	7.17374e-23	9.34855e-24
G10090_8380	104303	Arl1	0.0824959	0.000585663	0.000137568	0.0485223	0.0464469	0.0243442	-0.0212734	0.479542	0.329689	-0.0339736	0.195615	0.112442	-0.103769	7.26583e-06	1.69162e-06	-0.0697958	0.0028899	0.00122505
G10090_1238	110829	Lims1	0.01552	0.412699	0.258463	0.341057	2.29982e-153	3.50961e-155	-0.0451466	0.00338558	0.00102514	0.325537	3.95753e-138	3.1431e-140	-0.0606665	4.36947e-05	1.1273e-05	-0.386204	3.91344e-194	4.41524e-196
G10090_2968	29861	Dpf1	-0.0585443	0.811653	0.697573	0.0883213	0.659185	0.543585	0.167465	0.382763	0.24325	0.146866	0.457194	0.321015	0.226009	0.218351	0.121787	0.0791436	0.680531	0.57455
G10090_21039	26569	Slc27a4	-0.201926	2.41007e-10	2.56707e-11	-0.149041	1.74993e-06	5.22298e-07	0.0505404	0.155216	0.078331	0.0528849	0.158826	0.0879148	0.252466	3.37014e-16	3.50749e-17	0.199581	5.08886e-11	1.11054e-11
G10090_9235	72167	Thumpd2	0.16267	0.124149	0.0569465	0.0576936	0.620383	0.503067	0.0981982	0.392057	0.251308	-0.104977	0.332304	0.213499	-0.064472	0.593356	0.441933	0.0405046	0.732672	0.631853
G10090_1040	207278	Fchsd2	0.0353326	0.541698	0.378615	0.0779214	0.0854517	0.0481837	-0.0372724	0.506091	0.354529	0.0425888	0.412079	0.280854	-0.072605	0.139968	0.0716969	-0.115194	0.00801449	0.00364378
G10090_6778	216345	Zfc3h1	0.270131	1.04989e-14	8.13783e-16	0.602295	9.14082e-81	3.17345e-82	0.0352214	0.458367	0.308902	0.332163	4.54685e-27	3.12579e-28	-0.23491	1.19859e-11	1.6818e-12	-0.567073	7.23109e-73	3.00207e-74
G10090_8520	12606	Cebpa	-0.0288067	0.769806	0.640458	-0.0759844	0.313131	0.217123	0.0944807	0.211422	0.114169	-0.0471777	0.586476	0.449163	0.123287	0.087644	0.0417687	0.170465	0.0103892	0.00480442
G10090_17545	327951	Cyb5d1	-0.0697821	0.0247769	0.00847956	-0.157345	1.401e-08	3.53123e-09	-0.129182	5.90334e-06	1.12312e-06	-0.0875634	0.00351204	0.00127147	-0.0594002	0.0619576	0.0281407	0.0281632	0.417364	0.300464
G10090_17344	666584	BC024063	0.669105	3.3219e-08	4.37259e-09	1.0643	4.52947e-23	5.619e-24	-0.335572	0.0319811	0.0125361	0.3952	0.000103148	2.92359e-05	-1.00468	7.50659e-16	8.0034e-17	-1.39988	4.15694e-35	3.70718e-36
G10090_5738	215418	Csrnp1	-0.100818	0.205881	0.104752	-0.357664	1.00281e-07	2.70038e-08	0.0659904	0.414292	0.269895	-0.256846	0.00032306	9.85046e-05	0.166809	0.0167156	0.00652514	0.423655	1.12184e-10	2.49084e-11
G10090_21284	71973	Rbpms2	-0.0371386	0.562025	0.399594	0.0616836	0.230759	0.150572	0.0675439	0.213212	0.115312	0.0988223	0.0494538	0.0231354	0.104683	0.0376253	0.0160893	0.0058603	0.936114	0.889893
G10090_11038	17181	Matn2	0.138654	2.191e-09	2.53903e-10	0.348456	6.48135e-61	3.09911e-62	0.244999	3.48874e-29	1.46681e-30	0.209801	2.72408e-23	2.1704e-24	0.106345	1.81486e-06	3.95879e-07	-0.103457	8.12764e-07	2.37797e-07
G10090_29661	68693	Hnrnpul2	-0.0622147	0.0448238	0.0169746	0.0972955	0.000283299	0.000105956	0.0526165	0.0831143	0.0376172	0.15951	2.44721e-09	4.36608e-10	0.114831	3.30383e-05	8.38509e-06	-0.044679	0.122628	0.0718885
G10090_7524	17691	Sik1	-0.415222	5.70637e-77	6.40185e-79	-0.495129	6.06295e-109	1.44182e-110	-0.280377	7.91813e-38	2.40969e-39	-0.0799074	0.00246443	0.000867304	0.134845	3.0278e-08	5.55357e-09	0.214752	1.55692e-19	2.28352e-20
G10090_20821	70316	Ndufab1	0.0520245	0.157618	0.0755638	-0.13475	2.04791e-05	6.76734e-06	-0.148644	3.97857e-06	7.41699e-07	-0.186774	2.33008e-09	4.15266e-10	-0.200668	1.4508e-10	2.18878e-11	-0.0138941	0.749666	0.650452
G10090_31855	71653	Shtn1	0.244004	0.558058	0.395937	0.313806	0.368562	0.26437	0.434539	0.212361	0.11473	0.0698014	0.872317	0.797135	0.190534	0.624309	0.473937	0.120733	0.742733	0.642742
G10090_14091	14715	Gnrhr	NA	NA	NA	NA	NA	NA	NA	NA	NA	NA	NA	NA	-0.0545781	0.988937	0.978657	NA	NA	NA
G10090_33853	214952	Rhot2	-0.0931904	0.0287079	0.0101048	-0.147333	0.000130476	4.71893e-05	-0.00437855	0.951356	0.901403	-0.0541426	0.241066	0.144174	0.0888119	0.0335481	0.0141197	0.142954	0.00021085	7.72995e-05
G10090_11922	320487	Heatr5a	-0.00536296	0.90224	0.828855	0.117561	3.29359e-06	1.01193e-06	0.137687	6.17217e-08	9.30511e-09	0.122924	1.7238e-06	3.98778e-07	0.14305	1.82982e-08	3.28644e-09	0.0201253	0.511286	0.39044
G10090_19863	67374	Jam2	0.0667252	5.89878e-06	1.0295e-06	-0.136335	1.63806e-21	2.14769e-22	-0.319758	3.60815e-106	2.90051e-108	-0.20306	1.37448e-46	5.17866e-48	-0.386484	2.26535e-156	1.62747e-158	-0.183424	2.41376e-34	2.19544e-35
G10090_10316	66659	Acp6	0.173134	5.68962e-05	1.14061e-05	-0.0830024	0.0756751	0.0420695	0.0341201	0.548731	0.394061	-0.256136	8.17693e-10	1.3991e-10	-0.139014	0.00121761	0.000383111	0.117123	0.00842421	0.00384127
G10090_1157	71682	Wdr27	0.71113	0.208888	0.106661	0.220217	0.741024	0.643019	0.486627	0.430845	0.283744	-0.490914	0.371505	0.246049	-0.224503	0.713714	0.578744	0.266411	0.659985	0.541077
G10090_8483	66396	Ccdc82	-0.0320811	0.430068	0.273727	0.172069	3.34436e-09	8.09775e-10	-0.0574664	0.103788	0.0487886	0.20415	4.37701e-12	6.29618e-13	-0.0253853	0.541262	0.390263	-0.229535	2.48687e-15	4.34102e-16
G10090_25192	74122	Tmem43	0.070508	3.71055e-05	7.24701e-06	-0.0395335	0.0256101	0.0126772	-0.00191144	0.952352	0.903501	-0.110041	2.08609e-11	3.13729e-12	-0.0724194	1.61087e-05	3.92656e-06	0.0376221	0.0343607	0.0175081
G10090_17256	75470	Iqcf5	0.628668	0.761875	0.629611	-0.0142484	1	0.99212	-1.01087	0.696806	0.555724	-0.642917	0.736333	0.621852	-1.63954	0.434954	0.290204	-0.996624	0.671223	0.56131
G10090_32045	28106	Mydgf	0.0308532	0.421967	0.266957	-0.11527	0.00012264	4.42072e-05	0.115636	9.03023e-05	2.02567e-05	-0.146123	1.0599e-06	2.38526e-07	0.0847825	0.00516633	0.00181966	0.230906	3.65621e-16	6.12034e-17
G10090_33704	234852	Chmp1a	0.035553	0.156601	0.0749564	-0.119405	1.61452e-08	4.08789e-09	0.0408272	0.0854069	0.0388184	-0.154958	1.91571e-13	2.50738e-14	0.00527422	0.867525	0.789813	0.160232	9.37978e-15	1.68904e-15
G10090_14365	232791	Cnot3	-0.0786	0.0727965	0.0299436	0.0545658	0.188816	0.119302	0.125574	0.00105606	0.000286686	0.133166	0.000620288	0.000197527	0.204174	4.16379e-08	7.73514e-09	0.0710078	0.0694773	0.0379336
G10090_12266	11364	Acadm	0.0973756	0.000268411	5.98997e-05	0.0212791	0.498169	0.382013	-0.0208867	0.549174	0.39459	-0.0760965	0.00434532	0.00160103	-0.118262	4.99632e-06	1.14037e-06	-0.0421659	0.140158	0.0837643
G10090_4035	27373	Csnk1e	-0.056519	0.0112139	0.0034761	-0.0704412	0.000621946	0.000242854	0.0282972	0.239392	0.133946	-0.0139222	0.612982	0.475928	0.0848161	3.93871e-05	1.00916e-05	0.0987384	7.65411e-07	2.23263e-07
G10090_1634	100862473	LOC100862473	0.535506	0.370136	0.224351	0.509001	0.347417	0.24558	0.536069	0.352787	0.219474	-0.0265046	0.983427	0.947499	0.000563466	0.999069	0.998878	0.027068	0.982169	0.945876
G10090_6676	20430	Cyfip1	0.0967478	1.09601e-08	1.36862e-09	0.0981299	2.22898e-09	5.33611e-10	0.0242372	0.234275	0.130246	0.00138213	0.972355	0.929665	-0.0725106	1.98449e-05	4.89908e-06	-0.0738927	7.96461e-06	2.5529e-06
G10090_26046	245038	Dclk3	NA	NA	NA	-0.0142484	1	0.994428	NA	NA	NA	NA	NA	NA	NA	NA	NA	NA	NA	NA
G10090_13892	320119	Rps6kc1	-0.0600896	0.201109	0.101849	-0.0963922	0.0175905	0.0084379	0.014172	0.801321	0.693193	-0.0363025	0.464855	0.32985	0.0742616	0.0886095	0.0422908	0.110564	0.00544663	0.00241002
G10090_7211	66448	Mrpl20	0.0995947	0.0348547	0.0126817	0.0197645	0.722095	0.622186	0.0925324	0.0471158	0.0195509	-0.0798302	0.08822	0.0444491	-0.00706228	0.919822	0.857191	0.0727679	0.11179	0.0647487
G10090_26946	93712	Pcdhga4	0.271878	0.0850002	0.0359766	0.222296	0.142597	0.0859553	0.300641	0.0452107	0.0186392	-0.049582	0.790069	0.690275	0.0287629	0.887765	0.814843	0.0783449	0.644629	0.522992
G10090_26619	192678	Rassf3	-0.136341	7.90008e-13	7.07019e-14	-0.240806	3.4461e-38	2.66888e-39	-0.078995	4.57417e-05	9.76178e-06	-0.104465	1.67773e-07	3.47614e-08	0.0573458	0.00526574	0.00185802	0.161811	1.91765e-17	3.04354e-18
G10090_24219	21950	Tnfsf9	0.417121	7.69103e-07	1.19866e-07	0.347777	3.14951e-05	1.05918e-05	0.403553	1.41938e-06	2.49936e-07	-0.0693439	0.485715	0.348725	-0.0135685	0.916675	0.853209	0.0557755	0.568346	0.447847
G10090_30901	239083	Ccnb1ip1	-0.0387564	0.979504	0.936673	-0.0142484	1	0.976363	-0.0933345	0.914896	0.848267	0.024508	0.989216	0.959927	-0.0545781	0.957713	0.912168	-0.0790861	0.921654	0.87121
G10090_750	56773	Chst5	0.291633	0.56093	0.3986	-0.490686	0.304599	0.210326	0.415392	0.346867	0.214972	-0.78232	0.0753017	0.0370648	0.123759	0.800435	0.699725	0.906079	0.0256652	0.0127586
G10090_20149	67005	Polr3k	0.0954951	0.0367578	0.0134937	0.241208	4.4584e-10	1.02027e-10	-0.10005	0.0296694	0.0115467	0.145713	0.000270097	8.13431e-05	-0.195545	2.83839e-06	6.31415e-07	-0.341258	1.41422e-18	2.16118e-19
G10090_31006	20681	Sox8	-0.410808	1.98163e-08	2.54651e-09	-0.105764	0.165056	0.102358	-0.0978954	0.234282	0.130235	0.305044	4.88862e-05	1.33063e-05	0.312913	3.08565e-05	7.79406e-06	0.00786815	0.948546	0.904717
G10090_7168	52552	Parp8	0.258445	1.96224e-07	2.85056e-08	0.506706	1.75893e-29	1.77157e-30	0.296409	7.92795e-10	9.91373e-11	0.248262	2.75568e-08	5.35763e-09	0.0379644	0.540932	0.389819	-0.210297	1.69213e-06	5.09559e-07
G10090_7807	66498	Dda1	-0.145724	6.33751e-10	6.99275e-11	-0.177118	9.58512e-15	1.69554e-15	-0.0152562	0.630631	0.480879	-0.0313946	0.278226	0.172002	0.130467	2.95438e-08	5.41515e-09	0.161862	1.78169e-12	3.58325e-13
G10090_18210	67229	Prpf18	0.0156958	0.697114	0.54692	0.0370365	0.229536	0.149584	-0.108784	0.000159518	3.71572e-05	0.0213407	0.548238	0.408592	-0.12448	1.10608e-05	2.63844e-06	-0.145821	8.93334e-08	2.4325e-08
G10090_7050	58805	Mlxipl	NA	NA	NA	NA	NA	NA	NA	NA	NA	NA	NA	NA	NA	NA	NA	0.0033761	1	0.99868
G10090_2864	433940	Fam222a	-0.245801	0.816975	0.703917	-0.151752	0.873675	0.80965	-0.470304	0.630032	0.480181	0.0940489	0.94238	0.887085	-0.224503	0.838297	0.748546	-0.318552	0.740814	0.640541
G10090_26778	27357	Gyg	-0.0914038	0.000119019	2.50132e-05	-0.330044	5.05217e-48	3.14175e-49	-0.338529	7.87615e-50	1.70347e-51	-0.23864	2.66245e-24	2.04687e-25	-0.247126	7.68593e-26	4.95977e-27	-0.00848519	0.802741	0.720162
G10090_21858	26910	Figla	0.0437058	0.992781	0.982908	NA	NA	NA	-0.0108723	1	0.995748	NA	NA	NA	-0.0545781	0.988937	0.978657	NA	NA	NA
G10090_6018	18792	Plau	0.191751	8.50663e-46	1.7677e-47	0.418898	6.46088e-240	5.546e-242	0.288864	7.46807e-109	5.62225e-111	0.227147	1.30504e-74	2.80262e-76	0.0971128	9.51198e-14	1.14901e-14	-0.130034	1.52841e-26	1.7486e-27
G10090_33437	14791	Emg1	0.080259	0.0254443	0.0087566	-0.0843994	0.0144146	0.00680995	0.0232309	0.599833	0.44821	-0.164658	4.95293e-07	1.07656e-07	-0.0570281	0.121752	0.0609651	0.10763	0.00128324	0.000518028
G10090_3298	70564	Fam213a	0.643526	4.53087e-05	8.9647e-06	0.46219	0.00413199	0.00179761	0.559078	0.000490103	0.000124105	-0.181337	0.281155	0.174116	-0.0844486	0.667966	0.520053	0.096888	0.591241	0.470084
G10090_11339	21682	Tec	0.257371	0.00124916	0.000313087	0.174585	0.0297514	0.014922	0.125246	0.163718	0.0835509	-0.082786	0.352849	0.230936	-0.132125	0.116905	0.0581589	-0.0493387	0.601354	0.481213
G10090_30783	320709	Tmem117	0.0474628	0.67488	0.519109	-0.154388	0.0736885	0.0408152	-0.464672	3.75444e-08	5.52603e-09	-0.20185	0.0178241	0.00744605	-0.512135	7.91735e-10	1.26947e-10	-0.310284	0.000382683	0.000144758
G10090_9339	71007	D7Ertd443e	NA	NA	NA	NA	NA	NA	NA	NA	NA	NA	NA	NA	-2.05458	0.265327	0.154373	NA	NA	NA
G10090_4968	70120	Yars2	-0.0282614	0.743954	0.606431	0.000932662	1	0.98623	-0.106561	0.111589	0.0530606	0.0291941	0.712386	0.593617	-0.0783001	0.273758	0.160349	-0.107494	0.0893165	0.0504072
G10090_9539	276829	Smtnl2	-0.627748	0.0930474	0.0402011	0.0645523	0.873804	0.810131	-0.447062	0.231139	0.128045	0.6923	0.0469337	0.0217984	0.180685	0.711952	0.583992	-0.511614	0.130838	0.0774731
G10090_9478	14940	Gzmc	NA	NA	NA	NA	NA	NA	NA	NA	NA	NA	NA	NA	-1.05458	0.682236	0.538732	NA	NA	NA
G10090_26804	170638	Hpcal4	NA	NA	NA	-0.0142484	1	0.988856	NA	NA	NA	NA	NA	NA	NA	NA	NA	NA	NA	NA
G10090_1497	20731	Spink4	0.266098	0.662761	0.50664	-0.69232	0.216083	0.139388	-0.508372	0.405334	0.262779	-0.958419	0.0687513	0.0334387	-0.77447	0.147336	0.0761969	0.183948	0.801551	0.718637
G10090_4912	12453	Ccni	-0.147923	1.48784e-24	6.93274e-26	0.111518	3.22811e-16	5.31005e-17	0.0338968	0.0307852	0.0120203	0.25944	1.22215e-77	2.44602e-79	0.18182	1.86805e-37	7.96909e-39	-0.0776208	1.61016e-08	4.15374e-09
G10090_22457	108167339	LOC108167339	0.163451	0.723766	0.582455	0.0844781	0.847818	0.77709	0.140843	0.757023	0.633815	-0.0789726	0.863273	0.786978	-0.0226073	0.974832	0.93777	0.0563653	0.90033	0.846231
G10090_31353	66477	Usmg5	-0.0193453	0.527154	0.364317	-0.0622329	0.00761044	0.00343576	-0.201712	3.39178e-19	2.21805e-20	-0.0428876	0.0910951	0.0460887	-0.182366	1.19999e-15	1.29696e-16	-0.139479	9.46406e-10	2.23809e-10
G10090_5071	24087	Tll2	3.62867	0.0498813	0.0192428	NA	NA	NA	NA	NA	NA	-1.05795	0.417549	0.285445	-0.639541	0.637938	0.487772	0.418414	0.790189	0.702691
G10090_14470	78330	Ndufv3	0.0903882	0.00508925	0.0014582	-0.0900744	0.00435599	0.00190254	0.139027	3.37854e-06	6.23804e-07	-0.180463	2.00977e-09	3.56393e-10	0.0486387	0.151464	0.0787702	0.229101	3.00187e-15	5.25903e-16
G10090_24424	243168	Hsd17b13	-0.0717714	0.954506	0.901056	-0.39276	0.632465	0.51568	-0.711312	0.408818	0.265559	-0.320989	0.720558	0.602533	-0.639541	0.473092	0.326463	-0.318552	0.740814	0.640541
G10090_28109	75577	Dynap	0.382258	3.32933e-12	3.11117e-13	0.131417	0.0305504	0.0153694	0.00511635	0.969675	0.926494	-0.250841	3.86762e-06	9.2986e-07	-0.377142	4.04153e-12	5.50895e-13	-0.126301	0.037958	0.0195095
G10090_25941	382073	Ccdc84	-0.00387038	0.991098	0.957552	0.0936065	0.274579	0.186044	0.160762	0.051544	0.0216581	0.0974769	0.278246	0.171979	0.164633	0.0449678	0.019675	0.0671558	0.444279	0.328401
G10090_32657	73010	Gpr22	NA	NA	NA	NA	NA	NA	NA	NA	NA	NA	NA	NA	NA	NA	NA	0.0033761	1	0.99868
G10090_8954	75416	Nop14	0.186449	1.96218e-08	2.51776e-09	0.15536	2.01781e-06	6.05716e-07	0.0177108	0.709498	0.57886	-0.0310888	0.439798	0.306062	-0.168738	2.94299e-07	5.92377e-08	-0.137649	2.65313e-05	8.89084e-06
G10090_22257	67936	Wdr55	0.0325461	0.602741	0.441567	-0.121924	0.0099638	0.00458371	-0.0251473	0.696886	0.552343	-0.15447	0.00102293	0.000336991	-0.0576934	0.29105	0.173568	0.0967766	0.0471819	0.0247917
G10090_29890	108167986	Gm46339	0.488381	0.0482207	0.0185008	0.575747	0.00960716	0.00440682	0.0243318	0.959804	0.912959	0.087366	0.751956	0.640685	-0.464049	0.0544006	0.0243314	-0.551415	0.0128976	0.00607317
G10090_14554	67433	Ccdc127	0.030943	0.416955	0.262059	0.152506	4.52291e-08	1.184e-08	-0.0938443	0.00263652	0.000779149	0.121563	2.20941e-05	5.74708e-06	-0.124787	3.25731e-05	8.25252e-06	-0.246351	7.23346e-19	1.09394e-19
G10090_5167	72284	LTO1	0.0493028	0.441202	0.282585	-0.148986	0.00355397	0.0015301	-0.109878	0.0452995	0.0186932	-0.198289	8.63159e-05	2.42073e-05	-0.159181	0.00199032	0.000648762	0.0391085	0.532914	0.413543
G10090_18486	18777	Lypla1	-0.108946	0.000275334	6.14972e-05	0.183068	4.18079e-12	8.44026e-13	-0.221967	7.54738e-15	6.41388e-16	0.292013	1.58922e-27	1.06931e-28	-0.113022	0.000217146	6.13099e-05	-0.405035	2.28813e-51	1.43289e-52
G10090_5375	50877	Neu3	0.313006	0.0264774	0.00917628	0.00468408	1	0.97022	-0.0494429	0.804283	0.696423	-0.308322	0.0234061	0.0100248	-0.362449	0.0075047	0.00272677	-0.054127	0.761088	0.668274
G10090_12736	69380	1700013G24Rik	0.208093	0.587349	0.424151	-0.17179	0.648867	0.532643	-0.0359633	0.946447	0.893672	-0.379882	0.25619	0.155661	-0.244056	0.499942	0.350649	0.135826	0.724489	0.62328
G10090_912	102634078	LOC102634078	0.638834	7.5327e-05	1.53794e-05	0.869266	2.60014e-09	6.26103e-10	0.707876	5.22475e-06	9.88683e-07	0.230432	0.129662	0.0691439	0.0690426	0.723015	0.596652	-0.16139	0.28923	0.19348
G10090_5516	12775	Ccr7	1.24534	0.0459136	0.0174474	0.471178	0.543438	0.426972	0.6672	0.384619	0.24481	-0.774161	0.189088	0.107946	-0.57814	0.345218	0.214529	0.196021	0.794249	0.710127
G10090_9404	27275	Nufip1	-0.189058	0.000831019	0.000200762	-0.120591	0.0305189	0.0153516	-0.238787	1.30708e-05	2.60515e-06	0.068467	0.296053	0.186183	-0.0497287	0.495808	0.34715	-0.118196	0.0430133	0.0223832
G10090_8843	76582	Ipo11	0.0650448	0.0625532	0.0251002	0.201693	3.38853e-12	6.80637e-13	-0.0238883	0.566246	0.413539	0.136648	4.28282e-06	1.03322e-06	-0.0889331	0.00628163	0.00224563	-0.225581	6.12553e-15	1.09333e-15
G10090_19698	12705	Cited1	1.04371	0.144259	0.0679824	0.985752	0.140947	0.0847637	-0.595835	0.5795	0.428561	-0.0579542	0.954814	0.904068	-1.63954	0.0236296	0.00957638	-1.58159	0.0250945	0.0124558
G10090_27074	100504608	Eef1akmt3	1.21363	0.266	0.145081	NA	NA	NA	1.31106	0.198963	0.106089	-4.22788	0.00665313	0.00254095	0.097425	0.938555	0.883062	4.3253	0.00354604	0.00152399
G10090_17823	108168152	Gm8126	0.786961	0.00408353	0.00114661	1.34435	2.6641e-09	6.41844e-10	0.644734	0.023102	0.00869456	0.557386	0.00906983	0.00356016	-0.142227	0.66062	0.51026	-0.699614	0.000800764	0.000314631
G10090_23247	53814	Oaz3	NA	NA	NA	NA	NA	NA	NA	NA	NA	NA	NA	NA	0.939024	0.699042	0.561092	NA	NA	NA
G10090_21577	319615	Zfp944	0.191643	0.0153919	0.00496841	0.504762	1.69273e-14	3.02876e-15	-0.271799	0.000777685	0.000206205	0.313119	2.18522e-06	5.11908e-07	-0.463442	5.30368e-10	8.41629e-11	-0.776561	3.94498e-30	4.05325e-31
G10090_33536	100384868	Gm37013	5.48466	6.06619e-06	1.0595e-06	NA	NA	NA	3.99991	0.0152647	0.0054742	-5.49891	4.11893e-06	9.92374e-07	-1.48475	0.0203321	0.00811397	4.01416	0.0113825	0.00530994
G10090_2709	241589	D430041D05Rik	0.0437058	0.978209	0.933876	0.166324	0.823283	0.744603	0.541669	0.399103	0.257823	0.122618	0.883316	0.810188	0.497963	0.443111	0.298182	0.375345	0.537923	0.418504
G10090_1252	238331	Zdhhc22	1.04371	0.695544	0.542939	0.985752	0.671953	0.565586	0.989128	0.699061	0.564257	-0.0579542	0.99058	0.967954	-0.0545781	0.989062	0.96982	0.0033761	1	0.998133
G10090_9514	27206	Nrk	0.0437058	0.971254	0.923675	1.41871	0.000182972	6.71296e-05	0.252162	0.70057	0.562928	1.37501	0.000362652	0.000111637	0.208456	0.751438	0.632457	-1.16655	0.00148116	0.000602339
G10090_20204	68015	Trap1	0.0830309	0.000818725	0.000197427	0.0350808	0.183162	0.115182	0.0999841	2.74525e-05	5.68e-06	-0.0479502	0.0627032	0.0301465	0.0169532	0.58956	0.438469	0.0649034	0.00661559	0.00296794
G10090_5590	270118	Maml2	0.0361623	0.758451	0.623953	0.299001	5.30513e-05	1.82662e-05	-0.0981001	0.315142	0.18964	0.262839	0.000534391	0.000168375	-0.134262	0.142171	0.0729792	-0.397101	7.66484e-08	2.07544e-08
G10090_26609	80903	Fgf16	NA	NA	NA	NA	NA	NA	NA	NA	NA	NA	NA	NA	NA	NA	NA	-0.411661	0.792565	0.707265
G10090_7360	100041012	Gm3095	NA	NA	NA	NA	NA	NA	NA	NA	NA	NA	NA	NA	-0.0330984	0.986645	0.981627	NA	NA	NA
G10090_2733	72479	Hsdl2	-0.0569989	0.224283	0.116802	0.0836062	0.0339387	0.0172726	-0.127308	0.00167892	0.000477305	0.140605	0.000275594	8.31564e-05	-0.0703089	0.116658	0.0579621	-0.210914	1.53346e-08	3.95198e-09
G10090_5414	67399	Pdlim7	-0.230596	3.945e-63	5.55739e-65	-0.471036	1.08137e-246	8.66358e-249	-0.227299	1.36894e-62	2.00004e-64	-0.24044	6.72021e-59	1.93848e-60	0.00329654	0.887703	0.814673	0.243737	5.7428e-62	2.89378e-63
G10090_11049	216190	Appl2	0.050869	0.206049	0.10489	0.0877245	0.00974275	0.00447397	0.0125315	0.798042	0.688727	0.0368555	0.35388	0.231745	-0.0383374	0.351521	0.219776	-0.0751929	0.0287781	0.0144264
G10090_15538	628100	Fbxo39	0.0437058	0.992781	0.982908	0.985752	0.671953	0.565586	0.989128	0.699061	0.564257	0.942046	0.704693	0.582909	0.945422	0.71272	0.581563	0.0033761	1	0.998133
G10090_27212	70511	Eef2kmt	-0.00691573	0.946995	0.890011	-0.172364	0.00173781	0.000717245	-0.0370795	0.607549	0.456534	-0.165448	0.00354685	0.00128587	-0.0301638	0.687448	0.548201	0.135285	0.0170711	0.00821475
G10090_14169	66421	2410004B18Rik	-0.0228188	0.762894	0.633103	-0.0290295	0.655765	0.540057	-0.169426	0.00170855	0.00048649	-0.00621062	0.94949	0.896885	-0.146607	0.00780667	0.00284542	-0.140397	0.00862455	0.00393864
G10090_7876	235402	Lingo1	0.284714	0.65388	0.494932	0.811722	0.0582065	0.0312998	0.739149	0.111501	0.0529797	0.527008	0.24208	0.144911	0.454436	0.345447	0.214771	-0.0725727	0.885576	0.826471
G10090_518	224250	Cldnd1	0.067532	0.0322305	0.0116098	0.102749	0.00025635	9.53224e-05	-0.103631	0.000573309	0.000147515	0.0352167	0.286854	0.179231	-0.171163	1.84771e-09	3.07658e-10	-0.20638	6.534e-14	1.23002e-14
G10090_27574	14467	Nipsnap2	0.0740942	0.0136278	0.00432776	-0.0586278	0.0490452	0.0258495	-0.0731462	0.0155221	0.00557645	-0.132722	1.70458e-06	3.93789e-07	-0.14724	1.05094e-07	2.03185e-08	-0.0145184	0.690406	0.585119
G10090_3295	60534	Fancg	0.216329	0.0161283	0.00524007	0.185559	0.0318838	0.0161294	0.0893996	0.395364	0.254563	-0.0307694	0.785786	0.680991	-0.126929	0.178299	0.0955372	-0.0961596	0.30253	0.204563
G10090_21389	22349	Vil1	0.458743	0.797237	0.675578	-0.0142484	1	0.990349	-1.59583	0.453873	0.303296	-0.472992	0.773524	0.666089	-2.05458	0.265327	0.154373	-1.58159	0.42343	0.307635
G10090_18909	13058	Cybb	1.04371	0.695544	0.542939	-0.0142484	1	0.994428	-0.0108723	1	0.995748	-1.05795	0.669165	0.537428	-1.05458	0.682236	0.538732	0.0033761	1	0.99868
G10090_14857	245537	Nlgn3	0.628668	0.566122	0.403535	0.570714	0.565868	0.448283	1.72609	0.0143751	0.00510888	-0.0579542	0.973978	0.932084	1.09743	0.100406	0.0487988	1.15538	0.0696838	0.0380595
G10090_15141	71063	Zfp597	0.111249	0.189878	0.0946001	0.330753	6.43036e-07	1.84402e-07	-0.057183	0.553445	0.399565	0.219505	0.00137325	0.000462433	-0.168432	0.0291037	0.0120493	-0.387936	5.24254e-09	1.30324e-09
G10090_31542	100039467	Gm10487	NA	NA	NA	NA	NA	NA	NA	NA	NA	NA	NA	NA	NA	NA	NA	0.911036	0.529831	0.408648
G10090_23567	329504	Lcmt2	-0.185324	0.0187989	0.00622756	-0.135223	0.0755629	0.0419879	-0.00351452	0.992683	0.9569	0.0501009	0.606347	0.468928	0.18181	0.0182745	0.0072057	0.131709	0.084641	0.0473339
G10090_10196	16728	L1cam	0.0659259	0.381447	0.232788	-0.0131825	0.875035	0.812108	0.305714	3.92792e-08	5.7989e-09	-0.0791085	0.252107	0.152107	0.239788	1.84714e-05	4.54241e-06	0.318897	5.00954e-09	1.24278e-09
G10090_20071	12751	Tpp1	0.105035	4.35869e-09	5.20387e-10	0.0488254	0.00850012	0.00386767	-0.022355	0.318012	0.191671	-0.0562092	0.00221889	0.000775251	-0.12739	4.31871e-13	5.4612e-14	-0.0711804	7.54774e-05	2.63408e-05
G10090_12714	320554	Tcp11l1	-0.0729518	0.536616	0.373114	0.218203	0.0101086	0.00465483	0.204811	0.0216822	0.00808275	0.291155	0.000670545	0.00021481	0.277763	0.00135842	0.00043087	-0.0133922	0.909855	0.856914
G10090_1009	269702	Mphosph9	0.0601235	0.424852	0.269148	0.270466	6.67257e-07	1.91645e-07	0.0936083	0.159026	0.0806695	0.210342	0.000166372	4.87309e-05	0.0334848	0.67847	0.530862	-0.176857	0.00130104	0.000525876
G10090_16273	68922	Dnaic1	-0.124239	0.720688	0.572581	-0.499675	0.0588695	0.0317312	-0.12635	0.700301	0.562555	-0.375436	0.202374	0.11697	-0.00211067	0.994305	0.992503	0.373326	0.185562	0.115746
G10090_11943	231225	Tapt1	-0.053946	0.0896685	0.0384212	0.019482	0.561679	0.444357	-0.166647	1.87925e-09	2.43388e-10	0.0734279	0.0114373	0.00458755	-0.112701	9.4332e-05	2.55186e-05	-0.186129	5.50401e-12	1.13799e-12
G10090_2050	14184	Fgfr3	-0.357545	2.09237e-06	3.45305e-07	-0.538181	3.0967e-13	5.9071e-14	-0.256205	0.000669802	0.000175378	-0.180637	0.0408366	0.0186916	0.10134	0.281263	0.166193	0.281977	0.000427331	0.000162541
G10090_16174	435965	Lrp3	NA	NA	NA	-0.0142484	1	0.990349	NA	NA	NA	NA	NA	NA	NA	NA	NA	NA	NA	NA
G10090_3445	77110	Gpbp1l1	0.0251757	0.536426	0.372776	0.108188	0.000234282	8.68634e-05	0.00089592	1	0.974565	0.0830119	0.00699526	0.00268228	-0.0242798	0.540002	0.389046	-0.107292	0.000259857	9.61721e-05
G10090_15178	234967	Slc36a4	0.095412	0.0592486	0.0235703	0.288755	4.10153e-12	8.27243e-13	0.100646	0.0391314	0.0158208	0.193343	5.44236e-06	1.32852e-06	0.00523438	0.948623	0.899229	-0.188108	6.30434e-06	2.00355e-06
G10090_11997	66506	Psmg3	0.053006	0.522862	0.360051	-0.0995261	0.149024	0.0909285	-0.0462921	0.578866	0.427705	-0.152532	0.0221918	0.00945114	-0.0992982	0.166784	0.0883494	0.053234	0.488002	0.368824
G10090_21641	100009600	Zglp1	-0.763649	0.552338	0.389221	-0.499675	0.665793	0.551384	0.351698	0.751638	0.627221	0.263974	0.861999	0.784365	1.11535	0.299271	0.180516	0.851373	0.393492	0.279799
G10090_25544	434436	Lsmem2	-0.337116	0.17179	0.0837269	-1.12205	1.31714e-06	3.881e-07	-0.468862	0.0430739	0.0176319	-0.784936	0.00251927	0.000888524	-0.131746	0.679951	0.53241	0.65319	0.0134552	0.00635703
G10090_22769	216551	Lgalsl	0.806903	2.47617e-10	2.64063e-11	0.952277	2.16241e-15	3.70416e-16	0.692619	9.71266e-08	1.49526e-08	0.145374	0.256198	0.155649	-0.114284	0.431629	0.286216	-0.259658	0.0244028	0.0120831
G10090_25788	97064	Wwtr1	-0.0976588	4.71764e-11	4.79943e-12	0.0564296	9.65207e-05	3.43011e-05	-0.0532102	0.000503086	0.000127778	0.154088	3.60058e-27	2.45468e-28	0.0444486	0.00508952	0.00179164	-0.10964	7.50108e-15	1.34456e-15
G10090_14160	269610	Chd5	-0.209413	0.522298	0.359496	-0.0821525	0.796103	0.710504	0.19004	0.520741	0.368346	0.127261	0.706393	0.582071	0.399454	0.137649	0.0703165	0.272193	0.300329	0.202884
G10090_23601	269529	Fbxo10	-0.167088	0.00282042	0.000762994	0.0202712	0.761311	0.670063	0.123235	0.0224123	0.00840784	0.187359	0.000468436	0.000146433	0.290323	1.21374e-08	2.14983e-09	0.102963	0.0505427	0.0267626
G10090_2267	231866	Zfp12	-0.0803812	0.143989	0.0677815	0.0593164	0.24601	0.163105	0.0931268	0.063842	0.0277176	0.139698	0.00359324	0.00130383	0.173508	0.000211506	5.961e-05	0.0338104	0.537682	0.418265
G10090_31745	329384	Ptrh1	-0.0744277	0.104899	0.0465319	-0.342854	6.26632e-18	9.51881e-19	-0.117951	0.00500437	0.00157532	-0.268427	7.53186e-11	1.18632e-11	-0.0435237	0.392302	0.25318	0.224903	4.69801e-08	1.25155e-08
G10090_1258	226525	Rasal2	0.0706497	0.0473547	0.0180991	0.316717	5.49899e-28	5.82172e-29	0.175664	1.09058e-08	1.52866e-09	0.246067	2.67074e-17	2.81854e-18	0.105014	0.000924225	0.000284748	-0.141053	9.45418e-07	2.78646e-07
G10090_12312	574418	Serinc4	-0.0150403	0.994055	0.976503	-0.0934323	0.909651	0.855339	0.130731	0.872594	0.79098	-0.0783919	0.936904	0.879638	0.145772	0.854255	0.769856	0.224164	0.750368	0.653962
G10090_13702	237422	Ric8b	-0.0244228	0.571157	0.408635	0.0118366	0.773825	0.68398	-0.0974112	0.00336893	0.00101966	0.0362594	0.337576	0.217808	-0.0729884	0.0353317	0.0149849	-0.109248	0.000556394	0.000214841
G10090_3446	675812	Zfp605	0.224968	0.0257266	0.00887671	0.487416	8.30572e-09	2.06178e-09	-0.117949	0.318336	0.191887	0.262448	0.00246573	0.000868073	-0.342917	0.000312609	9.02112e-05	-0.605365	1.376e-12	2.74816e-13
G10090_71	17183	Matn4	0.628668	0.438785	0.280855	1.05614	0.086241	0.0487741	-0.525445	0.607542	0.456315	0.427473	0.516852	0.377369	-1.15411	0.137403	0.0701558	-1.58159	0.0146073	0.00695092
G10090_9691	231214	Cc2d2a	0.323328	4.18148e-09	4.9763e-10	0.288984	8.88626e-08	2.38217e-08	0.304851	2.49759e-08	3.61556e-09	-0.0343444	0.621892	0.486205	-0.0184773	0.807427	0.707326	0.015867	0.823376	0.746163
G10090_12318	240614	Ranbp6	0.284033	6.52727e-09	7.95106e-10	0.541726	3.86487e-34	3.34216e-35	0.0342775	0.624138	0.47338	0.257694	4.5169e-09	8.24228e-10	-0.249755	2.56037e-07	5.12757e-08	-0.507449	1.455e-30	1.46911e-31
G10090_8014	19106	Eif2ak2	0.291473	6.46262e-10	7.13492e-11	0.473959	2.07121e-27	2.22174e-28	0.117263	0.0265643	0.0102214	0.182485	3.34759e-05	8.95015e-06	-0.17421	0.000239362	6.79936e-05	-0.356695	1.13633e-16	1.86615e-17
G10090_15569	17991	Ndufa2	0.0160364	0.721481	0.58011	-0.246289	1.40953e-15	2.39567e-16	0.067449	0.0434174	0.0177946	-0.262325	3.30906e-17	3.51741e-18	0.0514126	0.140805	0.0721883	0.313738	2.803e-25	3.35606e-26
G10090_24758	16529	Kcnk5	-0.0440702	0.746823	0.609626	-0.0967106	0.36589	0.262081	-0.0880402	0.45669	0.30684	-0.0526404	0.675884	0.547656	-0.04397	0.739032	0.615178	0.0086704	0.961754	0.920973
G10090_6297	229707	Strip1	-0.0201302	0.625883	0.4665	-0.083783	0.00556199	0.002465	0.0606517	0.0578506	0.0247066	-0.0636528	0.0490187	0.0229007	0.0807818	0.00842956	0.00308907	0.144435	4.39732e-07	1.26119e-07
G10090_3326	109032	Sp110	1.18435	0.197435	0.0995859	0.49606	0.651994	0.536329	0.180774	0.902228	0.831139	-0.688292	0.428207	0.295737	-1.00358	0.258166	0.149115	-0.315285	0.775845	0.684526
G10090_19719	19414	Rasa3	0.0351691	0.153142	0.0729883	0.110041	3.63985e-08	9.45895e-09	0.126534	3.04742e-10	3.70186e-11	0.0748716	0.000316012	9.61146e-05	0.0913654	7.86761e-06	1.84073e-06	0.0164938	0.497936	0.378257
G10090_29297	108167806	Gm46221	0.0251369	0.909573	0.838317	0.0791941	0.62967	0.5122	0.512024	2.43235e-05	4.99692e-06	0.0540572	0.764964	0.655607	0.486887	5.77285e-05	1.50992e-05	0.43283	0.000238495	8.7873e-05
G10090_13433	67580	Lrrc18	NA	NA	NA	NA	NA	NA	NA	NA	NA	-0.0579542	0.98947	0.977337	NA	NA	NA	NA	NA	NA
G10090_13399	75087	4930505A04Rik	1.04371	0.253393	0.13617	-0.0142484	1	0.986352	-0.595835	0.664997	0.518031	-1.05795	0.222825	0.130886	-1.63954	0.0739083	0.0344003	-0.581586	0.648177	0.52809
G10090_5895	19698	Relb	-0.224196	2.52992e-05	4.81213e-06	-0.383451	8.261e-14	1.53538e-14	-0.0438979	0.502396	0.351075	-0.159254	0.00609677	0.00231103	0.180299	0.000834434	0.000255598	0.339553	6.0516e-11	1.32447e-11
G10090_7115	230761	Zfp362	-0.188495	0.0012546	0.00031477	-0.0732151	0.229225	0.149309	0.217012	3.36108e-05	7.05925e-06	0.11528	0.0608666	0.0291745	0.405508	6.64315e-15	7.43337e-16	0.290227	1.07717e-08	2.74328e-09
G10090_9456	11639	Ak4	0.092571	0.0262358	0.00907582	0.109432	0.00409548	0.00178095	0.173818	2.887e-06	5.28626e-07	0.0168612	0.740138	0.627276	0.0812475	0.0415936	0.0180506	0.0643863	0.100661	0.0576774
G10090_16382	66290	Atp6v1g1	-0.0968324	1.14708e-13	9.68086e-15	-0.171391	2.27947e-41	1.63348e-42	-0.216918	4.46172e-64	6.34786e-66	-0.0745581	3.33776e-08	6.54447e-09	-0.120086	2.23006e-19	1.92821e-20	-0.0455275	0.0011476	0.000460655
G10090_16468	238896	Cdc20b	NA	NA	NA	NA	NA	NA	NA	NA	NA	-0.0579542	0.98947	0.977337	-0.0545781	0.988937	0.978657	0.0033761	1	0.99868
G10090_13387	105722	Ano6	0.0772383	2.74942e-09	3.2142e-10	0.134714	4.42024e-28	4.65436e-29	0.0359399	0.00989367	0.00336248	0.0574753	6.40331e-06	1.57286e-06	-0.0412983	0.00213358	0.000699798	-0.0987736	7.83738e-16	1.33778e-16
G10090_13877	13822	Epb41l2	0.0382456	0.0546354	0.0214042	0.235193	2.87251e-48	1.77534e-49	0.207102	7.40591e-37	2.34831e-38	0.196947	6.8792e-34	3.70644e-35	0.168856	7.51539e-25	5.10773e-26	-0.0280915	0.114575	0.0666304
G10090_5385	102124	Enkd1	0.076437	0.43554	0.278265	-0.0406238	0.67254	0.568454	0.122189	0.15441	0.0778157	-0.117061	0.174574	0.0983397	0.0457522	0.657023	0.506604	0.162813	0.0376293	0.019331
G10090_20228	244551	Nanos3	0.851061	0.498724	0.337262	0.30768	0.827103	0.749794	0.57409	0.67828	0.533419	-0.543381	0.651145	0.517081	-0.276971	0.825875	0.729631	0.266411	0.834407	0.759915
G10090_16032	435921	Clec2f	NA	NA	NA	NA	NA	NA	NA	NA	NA	NA	NA	NA	NA	NA	NA	0.588339	0.749647	0.651766
G10090_19377	100188919	Gm45915	0.0437058	0.992781	0.982908	0.985752	0.671953	0.565586	-0.0108723	1	0.995748	0.942046	0.704693	0.582909	-0.0545781	0.988937	0.978657	-0.996624	0.671223	0.56131
G10090_7432	68421	Lmbrd1	-0.16563	7.87914e-11	8.09611e-12	-0.0886189	0.000470057	0.000180856	-0.208984	7.29825e-17	5.48975e-18	0.0770113	0.0045926	0.00169943	-0.0433538	0.159466	0.083773	-0.120365	2.88922e-06	8.92203e-07
G10090_26145	100861891	Gm21304	NA	NA	NA	NA	NA	NA	NA	NA	NA	-0.894455	0.914212	0.849591	-0.0545781	0.992388	0.989328	0.839877	0.911028	0.858683
G10090_5673	68202	Ndufa5	0.0826155	0.0654527	0.0264723	-0.152629	0.00019091	7.01877e-05	-0.109087	0.0121064	0.00421879	-0.235244	3.78101e-09	6.84422e-10	-0.191703	1.8922e-06	4.13232e-07	0.0435416	0.375824	0.264842
G10090_23472	73748	Gadl1	0.300342	0.201081	0.101822	0.274097	0.207978	0.133287	0.517677	0.00926569	0.00311773	-0.0262453	0.937534	0.880528	0.217334	0.318342	0.194458	0.24358	0.224571	0.143721
G10090_9030	100041273	Ndufb4c	-0.0520622	0.611072	0.451877	-0.0447427	0.630864	0.513212	0.0395904	0.695637	0.557389	0.0073195	0.96295	0.916207	0.0916526	0.300504	0.181536	0.0843331	0.314406	0.213789
G10090_12824	68614	Letmd1	0.0654743	0.143373	0.0674188	0.0415085	0.345436	0.243521	0.117118	0.00288999	0.000862167	-0.0239658	0.634374	0.499067	0.0516441	0.24542	0.140224	0.0756099	0.0558383	0.0298569
G10090_30367	104479	Ccdc117	-0.170091	1.79539e-05	3.35206e-06	-0.122059	0.00165454	0.000681088	-0.184736	2.06492e-06	3.71643e-07	0.0480323	0.311343	0.197638	-0.0146445	0.799376	0.697783	-0.0626768	0.149546	0.0905312
G10090_10149	14367	Fzd5	-0.256086	3.19634e-05	6.16733e-06	-0.0374937	0.604675	0.487485	-0.111554	0.0902997	0.0415261	0.218592	0.00039197	0.000121359	0.144532	0.0293665	0.0121655	-0.0740605	0.268813	0.177744
G10090_78	58235	Nectin1	-0.245074	0.00257593	0.000690285	-0.0273938	0.779294	0.690745	0.208713	0.00506939	0.00159999	0.21768	0.00688261	0.00263515	0.453787	4.2673e-10	6.69843e-11	0.236107	0.000928053	0.000368056
G10090_9158	77632	Pramef12	0.0437058	0.992781	0.982908	NA	NA	NA	-0.0108723	1	0.995748	NA	NA	NA	-0.0545781	0.988937	0.978657	NA	NA	NA
G10090_20623	15013	H2-Q2	NA	NA	NA	-2.12194	0.208794	0.133996	-2.11856	0.240291	0.134617	NA	NA	NA	NA	NA	NA	0.0033761	1	0.99868
G10090_18167	101513	Mob2	-0.128636	0.000443536	0.000101922	-0.377279	2.66163e-27	2.85845e-28	-0.197396	1.89643e-08	2.71144e-09	-0.248642	1.17822e-11	1.74423e-12	-0.06876	0.0922467	0.0443082	0.179882	1.20387e-06	3.58253e-07
G10090_24380	74591	Abca12	0.406276	0.722287	0.574772	0.763359	0.360556	0.257344	0.181773	0.884414	0.807449	0.357083	0.697831	0.572577	-0.224503	0.838297	0.748546	-0.581586	0.491651	0.372252
G10090_2566	243634	Ano2	0.0437058	0.992781	0.982908	-0.0142484	1	0.994428	NA	NA	NA	-0.0579542	0.98947	0.977337	NA	NA	NA	NA	NA	NA
G10090_5961	74041	Ddias	0.489245	6.893e-06	1.21357e-06	0.933436	4.40337e-23	5.45696e-24	0.14851	0.277427	0.160944	0.444191	9.24584e-07	2.06782e-07	-0.340735	0.00159346	0.000510992	-0.784926	1.58151e-17	2.50403e-18
G10090_29843	75608	Chmp4b	-0.0635038	0.00173291	0.000448141	-0.199493	1.34413e-26	1.47258e-27	-0.0185462	0.44707	0.29701	-0.135989	2.37913e-12	3.3573e-13	0.0449576	0.0313402	0.0130769	0.180947	4.96458e-22	6.63644e-23
G10090_5825	109294	Prex2	0.531192	0.682261	0.526395	1.12326	0.208542	0.133801	0.6672	0.563646	0.41085	0.592063	0.528503	0.389787	0.136007	0.91848	0.855239	-0.456056	0.613921	0.493584
G10090_14743	20667	Sox12	-0.0207829	0.94779	0.891604	0.244839	0.147241	0.0895225	0.427624	0.00682582	0.00221968	0.265622	0.12861	0.0684928	0.448407	0.00435055	0.00151159	0.182785	0.260699	0.17142
G10090_8798	80987	Nckipsd	-0.256892	0.00181059	0.000470422	-0.18586	0.0199781	0.0096772	-0.0312401	0.773203	0.655303	0.0710322	0.484784	0.347902	0.225652	0.00617934	0.00220553	0.15462	0.0594228	0.0319769
G10090_73	414758	Zfp950	0.367957	1.18512e-05	2.16204e-06	0.820632	8.03649e-30	8.00226e-31	-0.090935	0.420524	0.275028	0.452675	1.02532e-10	1.62797e-11	-0.458893	3.06952e-08	5.634e-09	-0.911567	1.35375e-35	1.18583e-36
G10090_31865	20524	Slc25a17	0.0351794	0.254296	0.136776	0.157329	3.13194e-11	6.65938e-12	0.00564875	0.88663	0.810378	0.122149	4.71777e-07	1.02395e-07	-0.0295307	0.339582	0.210347	-0.15168	1.42966e-10	3.19604e-11
G10090_5777	16407	Itgae	0.169237	0.868358	0.778578	-0.0142484	1	0.981521	-0.662949	0.485993	0.335783	-0.183485	0.845663	0.760474	-0.832186	0.348202	0.21686	-0.648701	0.464397	0.346274
G10090_10462	216274	Cep290	1.23433	5.92003e-93	5.09436e-95	1.33748	7.89025e-116	1.72585e-117	0.107148	0.242199	0.136042	0.103156	0.0603882	0.0289107	-1.12718	4.7795e-81	8.38668e-83	-1.23034	3.07918e-102	8.4313e-104
G10090_22441	73389	Hbp1	-0.0391479	0.0581202	0.0230325	-0.030907	0.118245	0.0695172	-0.147617	2.66438e-16	2.06024e-17	0.00824093	0.745612	0.633289	-0.108469	4.5155e-09	7.73397e-10	-0.11671	9.85711e-11	2.18172e-11
G10090_4758	209630	Frmd4a	-0.104158	1.3256e-05	2.43184e-06	0.0526757	0.0268584	0.0133549	0.0638597	0.00805962	0.00266872	0.156834	4.80892e-12	6.93274e-13	0.168018	1.0915e-13	1.32751e-14	0.011184	0.699263	0.59462
G10090_23748	70054	Ccdc89	0.397343	0.358074	0.214084	0.339389	0.397546	0.288623	0.0286561	0.97421	0.93238	-0.0579542	0.912311	0.847216	-0.368687	0.383297	0.245735	-0.310732	0.443727	0.327965
G10090_32294	544791	Myh13	0.913421	0.339225	0.199301	-0.00243266	0.998348	0.997649	1.09545	0.203112	0.108787	-0.915854	0.310698	0.19717	0.182028	0.844335	0.756675	1.09788	0.173638	0.107284
G10090_1462	269695	Rnft2	-0.139158	0.553817	0.39171	0.334901	0.0455216	0.0238043	0.240666	0.205298	0.110259	0.474059	0.00518239	0.00193545	0.379825	0.0345367	0.0146038	-0.0942347	0.627512	0.50648
G10090_33407	21856	Timm44	0.00333863	0.964192	0.914654	-0.0735015	0.0365101	0.018695	-0.00095457	1	0.975343	-0.0768402	0.0328004	0.0146277	-0.0042932	0.942828	0.890199	0.072547	0.0389901	0.0200721
G10090_29153	103149	Upb1	0.0437058	0.986028	0.948757	-1.18417	0.236102	0.155117	-0.595835	0.5795	0.428561	-1.22788	0.236213	0.140401	-0.639541	0.546558	0.395437	0.588339	0.644342	0.523311
G10090_12140	215456	Gpat2	-0.956294	0.721802	0.577239	-1.01425	0.666472	0.554404	NA	NA	NA	-0.0579542	0.98947	0.977337	NA	NA	NA	NA	NA	NA
G10090_15168	280411	Lix1l	-0.12583	7.9568e-06	1.41303e-06	-0.0100277	0.780632	0.692031	0.137411	1.65224e-07	2.62162e-08	0.115802	3.33162e-05	8.90324e-06	0.263241	5.7662e-24	4.04723e-25	0.147439	9.0523e-09	2.29449e-09
G10090_31265	13370	Dio1	0.0437058	0.992781	0.982908	-0.0142484	1	0.994428	NA	NA	NA	-0.0579542	0.98947	0.977337	NA	NA	NA	NA	NA	NA
G10090_26442	18601	Padi3	-0.30143	0.5014	0.34003	-0.481374	0.211212	0.13577	-0.280059	0.521621	0.369102	-0.179945	0.717429	0.599369	0.0213708	0.980275	0.948522	0.201315	0.670519	0.551562
G10090_24002	70127	Dpf3	-0.541257	0.326248	0.189171	-0.063158	0.918434	0.866488	-1.45833	0.00710227	0.00231547	0.478099	0.376517	0.25011	-0.917075	0.158914	0.0834073	-1.39517	0.00844834	0.00385335
G10090_25367	102614	Rpp25	0.436023	0.33447	0.195655	0.740639	0.0375319	0.0192587	0.448559	0.299415	0.178065	0.304616	0.43584	0.302809	0.0125361	0.989568	0.967863	-0.29208	0.431987	0.317563
G10090_14578	12797	Cnn1	-0.568682	2.11413e-14	1.68182e-15	-0.981732	4.08625e-37	3.23741e-38	-0.567518	1.19264e-14	1.03026e-15	-0.413049	4.15991e-06	1.00278e-06	0.00116446	0.991654	0.988187	0.414214	2.40145e-06	7.34576e-07
G10090_15648	75678	Ippk	-0.062214	0.313842	0.179927	0.0620876	0.251331	0.16724	-0.0718352	0.218389	0.118669	0.124302	0.016029	0.0066269	-0.00962119	0.904273	0.837412	-0.133923	0.00709858	0.00320082
G10090_3432	330627	Trim66	0.266098	0.662761	0.50664	0.722717	0.0860367	0.0486394	0.21152	0.726229	0.597607	0.456619	0.308432	0.195379	-0.0545781	0.94119	0.887426	-0.511197	0.229456	0.147212
G10090_20739	69556	Bod1	-0.11552	2.17573e-08	2.80981e-09	-0.365387	1.91637e-72	7.46953e-74	-0.123109	1.3458e-09	1.72325e-10	-0.249868	1.99923e-32	1.12416e-33	-0.00758948	0.802164	0.701798	0.242278	3.02958e-31	2.99752e-32
G10090_22253	58231	Stk4	-0.00578635	0.904276	0.831533	0.0998514	0.000417223	0.000159095	-0.0608863	0.0588439	0.0252097	0.105638	0.000248384	7.44725e-05	-0.0551	0.0928068	0.0446067	-0.160738	6.6663e-09	1.67365e-09
G10090_2749	332175	Zdhhc23	1.04371	0.695544	0.542939	0.985752	0.671953	0.565586	0.989128	0.699061	0.564257	-0.0579542	0.99058	0.967954	-0.0545781	0.989062	0.96982	0.0033761	1	0.998133
G10090_9366	51792	Ppp2r1a	-0.0439506	0.00123729	0.000309796	-0.134373	5.17615e-27	5.60829e-28	-0.0102232	0.548873	0.394269	-0.0904227	2.57244e-12	3.64153e-13	0.0337273	0.0146087	0.00563396	0.12415	3.09254e-23	3.97717e-24
G10090_4461	75454	Phpt1	0.109064	0.0364956	0.0133765	-0.237445	1.03393e-06	3.01758e-07	0.0864099	0.103789	0.0487757	-0.34651	3.01008e-13	3.99903e-14	-0.0226544	0.727675	0.601283	0.323855	5.80661e-12	1.20166e-12
G10090_4358	15165	Hcn1	0.193948	0.540081	0.376934	-0.46491	0.098103	0.0563373	-0.0830221	0.818134	0.715932	-0.658858	0.0135164	0.0055005	-0.276971	0.342733	0.212713	0.381888	0.193967	0.121591
G10090_19928	227731	Slc25a25	-0.131663	0.0286689	0.0100857	-0.253063	3.26876e-06	1.00389e-06	-0.087276	0.16253	0.0827583	-0.1214	0.0489099	0.0228313	0.0443871	0.542899	0.391996	0.165787	0.00364081	0.00156714
G10090_3816	74685	Lrrc74b	0.471127	0.31467	0.180512	0.215233	0.664136	0.554425	0.131147	0.82377	0.722756	-0.255894	0.58644	0.449098	-0.33998	0.470988	0.321927	-0.0840867	0.875724	0.812891
G10090_33450	241732	Tspyl3	0.288818	0.603994	0.442774	0.230864	0.655366	0.539561	-0.306328	0.609549	0.458562	-0.0579542	0.931389	0.87233	-0.595146	0.234834	0.132922	-0.537192	0.265339	0.175026
G10090_26293	210529	Mettl14	0.189294	0.00162756	0.000417992	0.225872	5.43235e-05	1.8725e-05	-0.0437708	0.579494	0.428945	0.0365773	0.614327	0.477207	-0.233065	5.95816e-05	1.5618e-05	-0.269642	1.26679e-06	3.7778e-07
G10090_10476	237360	Adamts14	-0.0732477	0.0416114	0.0155751	-0.0395001	0.273365	0.185117	0.18467	9.66566e-10	1.21854e-10	0.0337476	0.396983	0.267186	0.257918	1.29697e-17	1.24511e-18	0.22417	3.89563e-14	7.26927e-15
G10090_25383	18089	Nkx2-3	-0.371332	0.762272	0.631882	-1.01425	0.337837	0.237068	-1.01087	0.377165	0.238634	-0.642917	0.621611	0.485472	-0.639541	0.637938	0.487772	0.0033761	1	0.997359
G10090_6547	234663	Dync1li2	0.0421862	0.0369943	0.0135922	0.0572542	0.00168567	0.000694335	-0.0442629	0.0261124	0.0100258	0.015068	0.510852	0.372128	-0.0864491	2.25025e-06	4.95144e-07	-0.101517	8.85049e-09	2.24165e-09
G10090_804	100683	Trrap	-0.203781	6.79944e-19	4.13913e-20	0.113239	1.87928e-07	5.15018e-08	0.296858	1.77917e-47	4.14316e-49	0.31702	6.68715e-47	2.50253e-48	0.50064	3.2649e-123	3.3004e-125	0.183619	8.42823e-20	1.22441e-20
G10090_22143	18858	Pmp22	0.0507305	0.036901	0.0135486	0.181749	4.32069e-19	6.26935e-20	0.0256316	0.340748	0.209918	0.131018	2.54195e-10	4.19109e-11	-0.0250989	0.350513	0.218945	-0.156117	1.52582e-14	2.77949e-15
G10090_15332	108169060	LOC108169060	0.621473	0.65773	0.499628	2.37567	0.0010276	0.00041177	0.398772	0.785705	0.67397	1.7542	0.00992641	0.0039355	-0.222701	0.871673	0.795085	-1.9769	0.00371417	0.00160107
G10090_11552	80733	Car15	-0.508835	0.447033	0.287773	-0.303755	0.623883	0.5066	0.777624	0.0882866	0.0404201	0.20508	0.787436	0.683647	1.28646	0.005804	0.00206197	1.08138	0.0141561	0.0067178
G10090_12769	56350	Arl3	0.0461886	0.27124	0.14876	-0.129105	0.000207628	7.66774e-05	0.0577579	0.137429	0.0678029	-0.175293	3.63234e-07	7.77979e-08	0.0115693	0.813562	0.714356	0.186862	2.6538e-08	6.94862e-09
G10090_26302	16414	Itgb2	-0.0664771	0.820481	0.709291	0.117457	0.609518	0.492165	-0.132551	0.609181	0.458187	0.183934	0.422843	0.291254	-0.0660737	0.814384	0.716735	-0.250008	0.235972	0.152289
G10090_1772	12805	Cntn1	0.0437058	0.989491	0.954801	-0.236641	0.839973	0.76779	-0.233265	0.858388	0.77101	-0.280347	0.820186	0.726463	-0.276971	0.825875	0.729631	0.0033761	1	0.996766
G10090_17410	239659	C1ql4	-0.956294	0.592602	0.430513	-1.01425	0.519929	0.403129	NA	NA	NA	-0.0579542	0.99058	0.967954	NA	NA	NA	NA	NA	NA
G10090_10062	19092	Prkg2	0.197975	2.89284e-24	1.37008e-25	0.454887	3.05624e-140	5.16919e-142	-0.169518	2.90027e-16	2.24635e-17	0.256912	1.3279e-47	4.85128e-49	-0.367493	8.41399e-78	1.54596e-79	-0.624405	1.91107e-249	1.22342e-251
G10090_16471	218121	Mboat1	0.256589	1.59272e-05	2.95031e-06	0.483813	1.44297e-19	2.05247e-20	0.417039	3.50504e-14	3.14188e-15	0.227224	2.44297e-05	6.40271e-06	0.16045	0.00469925	0.00164409	-0.0667744	0.25696	0.168717
G10090_22379	12328	Caml	0.0683889	0.106033	0.0471294	0.00839386	0.872187	0.807578	-0.0762291	0.0671405	0.0293809	-0.0599951	0.147386	0.0803933	-0.144618	0.000120905	3.31452e-05	-0.0846229	0.030166	0.0151949
G10090_30326	50505	Ercc4	-0.132893	0.0338492	0.0122792	-0.0523999	0.4214	0.31189	0.0520197	0.4568	0.306943	0.0804926	0.224364	0.131875	0.184912	0.00134919	0.000427513	0.10442	0.0754045	0.0416237
G10090_11165	13809	Enpep	-0.0117893	0.993554	0.966765	0.48665	0.101003	0.0582342	0.527994	0.0849576	0.0386033	0.498439	0.105514	0.0546776	0.539783	0.077256	0.0362139	0.041344	0.91192	0.859784
G10090_9857	56428	Mtch2	-0.0236999	0.271548	0.148981	-0.0679376	9.51832e-05	3.37592e-05	-0.20965	2.85704e-34	9.84307e-36	-0.0442377	0.0181888	0.00760996	-0.18595	1.19307e-26	7.43348e-28	-0.141713	3.86089e-16	6.4703e-17
G10090_31793	20201	S100a8	NA	NA	NA	-0.0142484	1	0.994428	NA	NA	NA	NA	NA	NA	NA	NA	NA	NA	NA	NA
G10090_7882	73729	Zfp383	0.0884937	0.413478	0.259267	0.114168	0.216464	0.139785	-0.0548603	0.639626	0.491043	0.0256742	0.828754	0.73787	-0.143354	0.136702	0.0697286	-0.169028	0.0561544	0.0300437
G10090_26189	20371	Foxp3	0.0539741	0.990462	0.956684	-0.429286	0.776882	0.688212	-1.00402	0.549756	0.39585	-0.48326	0.76071	0.650849	-1.05799	0.521699	0.370055	-0.574733	0.750032	0.651054
G10090_6217	18968	Pola1	0.4745	1.97161e-20	1.11224e-21	0.946608	1.282e-95	3.6356e-97	0.336768	1.85833e-10	2.20525e-11	0.472108	3.83666e-28	2.52056e-29	-0.137732	0.00867052	0.00318619	-0.60984	2.59154e-45	1.81015e-46
G10090_12063	15551	Htr1b	-0.0394882	0.864428	0.771362	0.0935549	0.595161	0.476711	0.285965	0.0576475	0.0246052	0.133043	0.454377	0.318488	0.325453	0.0283202	0.0116853	0.19241	0.196476	0.123375
G10090_32197	13521	Slc26a2	0.126426	0.120586	0.0549663	0.437847	6.77568e-12	1.38555e-12	0.309817	5.05223e-06	9.54747e-07	0.311421	1.38862e-06	3.17356e-07	0.183391	0.00882269	0.00324996	-0.12803	0.0534784	0.0285069
G10090_317	110749	Chaf1b	0.343862	5.73732e-07	8.79542e-08	0.573888	4.51792e-20	6.27401e-21	0.372033	2.9571e-08	4.31661e-09	0.230027	0.000246964	7.39996e-05	0.0281708	0.757959	0.639512	-0.201856	0.0010501	0.000419387
G10090_26994	28088	Rtcb	-0.0026972	0.926262	0.861138	-0.121382	3.68653e-14	6.73688e-15	-0.0181907	0.372698	0.234951	-0.118685	3.12518e-13	4.1579e-14	-0.0154935	0.463341	0.315581	0.103191	1.67028e-10	3.75197e-11
G10090_28750	66926	Trmt6	0.0354487	0.490989	0.32984	0.0316696	0.496113	0.379553	-0.09905	0.0196287	0.00724963	-0.00377905	0.963237	0.916602	-0.134499	0.000882688	0.000271333	-0.13072	0.000894466	0.000354283
G10090_12386	17076	Ly75	-0.0617547	0.458085	0.299209	0.192518	0.00155073	0.000635298	0.119086	0.0820123	0.0370557	0.254273	3.50422e-05	9.39788e-06	0.180841	0.00531244	0.00187484	-0.0734315	0.275224	0.182645
G10090_5207	52040	Ppp1r10	-0.209737	4.08435e-15	3.06951e-16	-0.139171	1.0986e-07	2.96672e-08	-0.125339	3.09523e-06	5.68927e-07	0.0705662	0.0171597	0.00714013	0.0843983	0.00369442	0.00126694	0.0138321	0.694126	0.589108
G10090_326	237336	Tbpl1	0.0825107	0.0406195	0.0151521	0.222668	5.45283e-11	1.17815e-11	-0.0781024	0.0564027	0.0240091	0.140157	6.24887e-05	1.71835e-05	-0.160613	1.23567e-05	2.9672e-06	-0.30077	8.93949e-19	1.35534e-19
G10090_13953	216971	Fam222b	-0.116312	0.0100806	0.00308302	-0.0933771	0.0316379	0.0159869	-0.056676	0.250127	0.141357	0.0229349	0.69166	0.564877	0.059636	0.233765	0.132227	0.0367011	0.465817	0.34751
G10090_11881	69537	Dnase1l1	-0.0644188	0.163709	0.078985	-0.259344	2.363e-11	4.99585e-12	-0.179283	6.85335e-06	1.31348e-06	-0.194925	1.52307e-06	3.49631e-07	-0.114864	0.00654331	0.00234875	0.0800616	0.0702581	0.0384044
G10090_21156	19091	Prkg1	0.185725	0.129995	0.0601084	0.362075	0.000357617	0.000135206	-0.129314	0.341993	0.210882	0.17635	0.108905	0.0567184	-0.315039	0.00506677	0.00178234	-0.491389	1.30083e-06	3.8818e-07
G10090_5456	76954	St5	-0.135907	1.85723e-07	2.68616e-08	-0.0423429	0.126789	0.0753219	0.059378	0.0288287	0.0111846	0.093564	0.000446137	0.000139065	0.195285	5.43113e-15	6.0461e-16	0.101721	4.46753e-05	1.52656e-05
G10090_4315	14087	Fanca	0.522842	1.0859e-06	1.727e-07	0.673888	1.3692e-11	2.85732e-12	0.611322	2.84359e-09	3.74997e-10	0.151047	0.160275	0.0889002	0.0884807	0.471443	0.324516	-0.0625658	0.591234	0.470117
G10090_12983	234388	Ccdc124	0.00271422	0.964167	0.914509	-0.229667	7.99421e-18	1.21944e-18	0.0255826	0.455032	0.305145	-0.232381	8.1564e-18	8.38493e-19	0.0228683	0.513707	0.362688	0.25525	4.80446e-22	6.41934e-23
G10090_5915	70297	Gcc2	0.597941	9.28239e-73	1.14196e-74	0.674567	2.28305e-97	6.31478e-99	-0.190546	1.62764e-06	2.89723e-07	0.0766257	0.0196611	0.00828967	-0.788487	8.04619e-119	8.59406e-121	-0.865113	5.00244e-150	8.37069e-152
G10090_7647	67952	Tomm20	-0.0231279	0.37667	0.229272	0.046985	0.0253241	0.0125227	-0.0334869	0.156894	0.0794279	0.0701129	0.000714291	0.000229913	-0.010359	0.719269	0.591685	-0.0804719	5.91678e-05	2.04426e-05
G10090_2270	11991	Hnrnpd	-0.0616689	0.0537161	0.0209824	0.199325	1.76269e-14	3.15955e-15	0.00455012	0.923573	0.861939	0.260994	4.66465e-23	3.74915e-24	0.066219	0.0310531	0.0129432	-0.194775	5.95248e-14	1.11828e-14
G10090_2151	16886	Limk2	0.0133078	0.804688	0.689586	-0.103378	0.00484499	0.00213214	0.0560861	0.169399	0.0869149	-0.116686	0.00164821	0.000563401	0.0427783	0.317853	0.193957	0.159464	5.21615e-06	1.64581e-06
G10090_15357	399566	Btbd6	-0.0373794	0.598209	0.43737	-0.162094	0.00209207	0.000871706	0.0480214	0.456551	0.306688	-0.124715	0.0265585	0.0115437	0.0854007	0.142231	0.0730282	0.210115	3.83552e-05	1.30403e-05
G10090_8344	53978	Lpar2	0.329108	0.307055	0.175116	0.461485	0.0872396	0.0494138	0.27453	0.399153	0.258046	0.132377	0.681416	0.553653	-0.0545781	0.886489	0.81322	-0.186955	0.524759	0.402924
G10090_3706	108153	Adamts7	-0.238489	1.53959e-23	7.52719e-25	-0.155604	2.78509e-11	5.91126e-12	0.0460357	0.0783923	0.035105	0.0828845	0.00142481	0.000481152	0.284524	5.32422e-34	2.52519e-35	0.20164	1.39799e-18	2.13548e-19
G10090_1191	50996	Pdcd7	-0.118116	0.0866551	0.0367765	-0.171386	0.00548116	0.00242674	-0.201123	0.00144197	0.000403041	-0.0532701	0.497619	0.35939	-0.0830065	0.266839	0.155618	-0.0297364	0.713322	0.610711
G10090_7225	70454	Cenpl	0.303573	0.000532916	0.000124023	0.524094	1.70183e-11	3.56879e-12	0.135663	0.177739	0.0926227	0.220521	0.00584594	0.00220778	-0.16791	0.0644684	0.029441	-0.388431	4.36293e-07	1.25078e-07
G10090_1107	16905	Lmna	-0.139248	1.30733e-73	1.59166e-75	-0.287723	5.84254e-304	3.41778e-306	0.0493664	9.05272e-11	1.04654e-11	-0.148475	2.38549e-76	4.89557e-78	0.188615	9.72933e-138	8.22685e-140	0.337089	0	0
G10090_22391	404710	Iqgap3	0.367361	1.35805e-21	7.21094e-23	0.43375	1.66181e-31	1.56491e-32	0.5369	6.24312e-49	1.39409e-50	0.0663898	0.105249	0.0544933	0.169539	2.64011e-06	5.85125e-07	0.103149	0.00435098	0.00189902
G10090_5043	106707	Rpusd1	0.0890514	0.202056	0.102445	-0.0152957	0.850945	0.780822	0.0784369	0.258567	0.147232	-0.104347	0.107241	0.055702	-0.0106144	0.909485	0.843279	0.0937326	0.13956	0.0833274
G10090_13786	23986	Eci2	0.0406436	0.305203	0.17299	0.00826583	0.850923	0.780747	0.0334966	0.398905	0.25753	-0.0323778	0.406127	0.275792	-0.00714701	0.883745	0.809187	0.0252308	0.512898	0.391899
G10090_33588	66765	4933411K16Rik	-0.520195	0.310256	0.177545	-1.01425	0.0295001	0.0147904	-0.92841	0.0556004	0.0236179	-0.494053	0.412875	0.281528	-0.408215	0.518125	0.366746	0.0858383	0.912369	0.860323
G10090_5998	19260	Ptpn22	0.151862	0.0349621	0.0127253	0.0951478	0.187737	0.118477	-0.0570642	0.514015	0.36208	-0.0567142	0.479044	0.342991	-0.208926	0.00205811	0.000673083	-0.152212	0.0265775	0.0132273
G10090_3931	67515	Ttc33	0.00754892	0.876647	0.790648	-0.0181289	0.638329	0.521476	-0.161584	1.60598e-07	2.54207e-08	-0.0256778	0.504941	0.366828	-0.169133	3.70114e-08	6.84507e-09	-0.143455	2.51982e-06	7.73019e-07
G10090_11147	654470	Tctn1	-0.0394133	0.681061	0.525078	-0.0828967	0.267178	0.180248	0.1526	0.0265787	0.0102303	-0.0434834	0.62405	0.488368	0.192013	0.00417928	0.00144623	0.235496	0.000243997	9.00086e-05
G10090_3078	11519	Add2	-0.047466	0.390166	0.240297	-0.1025	0.022812	0.0111848	0.149448	0.000447296	0.000112637	-0.0550343	0.28779	0.179963	0.196914	2.48007e-06	5.47763e-07	0.251948	6.17638e-10	1.4426e-10
G10090_4588	110058	Syt17	0.154615	0.0563959	0.0222197	0.0311435	0.744366	0.648853	0.193051	0.0108283	0.00371675	-0.123472	0.123915	0.0656931	0.038436	0.694266	0.555934	0.161908	0.0283312	0.0141898
G10090_2457	319387	Adgrl3	0.0317356	0.43055	0.274171	0.323985	1.98778e-31	1.8782e-32	-0.00448998	0.933801	0.876668	0.29225	1.76333e-25	1.28505e-26	-0.0362255	0.340947	0.211431	-0.328475	2.31062e-32	2.21586e-33
G10090_8000	237758	Zfp454	-0.278222	0.800547	0.683384	-0.166252	0.868035	0.801829	0.126631	0.908952	0.840697	0.111971	0.931889	0.872976	0.404854	0.683772	0.543313	0.292883	0.749828	0.650688
G10090_17398	326619	Hist1h4a	-1.19508	0.464141	0.304526	0.674861	0.533907	0.418075	0.387255	0.775716	0.658621	1.86994	0.131442	0.0702263	1.58234	0.252608	0.145215	-0.287606	0.795584	0.711573
G10090_27614	69071	Tmem97	0.148689	3.42995e-05	6.65963e-06	0.176633	2.03906e-07	5.61141e-08	0.176917	3.30615e-07	5.4315e-08	0.0279438	0.521306	0.381564	0.028228	0.529073	0.377001	0.000284245	1	0.992796
G10090_30583	72123	Ccdc71l	-0.097429	0.129442	0.0598282	-0.000164642	0.998155	0.997393	-0.104985	0.0891838	0.0409048	0.0972643	0.113752	0.0596258	-0.0075556	0.940469	0.885819	-0.10482	0.0740063	0.04073
G10090_10296	20224	Sar1a	-0.00408166	0.805458	0.690554	-0.0343586	0.00183489	0.000759646	-0.0816346	2.47264e-14	2.18963e-15	-0.030277	0.00835505	0.00325146	-0.0775529	6.16922e-13	7.89146e-14	-0.0472759	1.44265e-05	4.72928e-06
G10090_8450	671650	Gm20783	-0.541257	0.705801	0.557064	0.400789	0.706534	0.605116	-0.0108723	1	0.989586	0.942046	0.401942	0.272081	0.530384	0.701883	0.565	-0.411661	0.699771	0.595362
G10090_5790	18744	Pja1	0.082585	0.0162067	0.00527378	0.0507651	0.141245	0.0849608	0.0740166	0.0300889	0.0117273	-0.0318198	0.407718	0.276976	-0.00856838	0.853551	0.76895	0.0232515	0.542588	0.42332
G10090_6654	28193	Reep3	-0.0676179	0.00175225	0.000453476	0.142876	4.54193e-14	8.33472e-15	-0.0677026	0.00141103	0.000393582	0.210494	5.01185e-28	3.30535e-29	-8.47607e-05	0.997288	0.996527	-0.210579	8.87322e-29	9.48794e-30
G10090_25302	14863	Gstm2	0.202135	0.000140497	2.99209e-05	0.191859	0.000176992	6.48233e-05	0.181773	0.00061492	0.000159556	-0.0102762	0.895636	0.825927	-0.0203624	0.778278	0.66373	-0.0100862	0.886734	0.828113
G10090_26335	241877	Slc10a5	0.0437058	0.992781	0.982908	NA	NA	NA	NA	NA	NA	NA	NA	NA	NA	NA	NA	NA	NA	NA
G10090_4538	21750	Terf2	-0.0481777	0.404516	0.251817	0.070454	0.139897	0.0840253	0.0860894	0.0769677	0.0343688	0.118632	0.0105207	0.00418851	0.134267	0.00341129	0.00116269	0.0156355	0.785787	0.696585
G10090_4788	214254	Nudt15	-0.0992522	0.356538	0.212859	-0.0395966	0.713137	0.612019	-0.0576895	0.612741	0.461608	0.0596556	0.593292	0.455966	0.0415626	0.730843	0.604831	-0.018093	0.879626	0.818185
G10090_646	108138	Xrcc4	0.135747	0.0354898	0.0129558	0.178397	0.00213443	0.000890578	-0.0921415	0.192068	0.101683	0.0426497	0.558449	0.419502	-0.227888	0.000141096	3.89676e-05	-0.270538	2.21147e-06	6.73658e-07
G10090_7095	22030	Traf2	-0.0584824	0.197312	0.0994608	-0.218625	5.88256e-09	1.4453e-09	-0.0808401	0.0522993	0.0220255	-0.160143	4.89872e-05	1.33369e-05	-0.0223578	0.681194	0.533773	0.137785	0.00043366	0.000165113
G10090_6320	16468	Jarid2	-0.0780766	0.32747	0.190057	0.172486	0.00511729	0.00225978	0.187218	0.0029925	0.000896568	0.250563	5.13391e-05	1.40001e-05	0.265295	1.66233e-05	4.06043e-06	0.0147319	0.855424	0.787216
G10090_5086	11832	Aqp7	-0.136866	0.911602	0.841	0.092342	0.934039	0.886882	-0.599628	0.565628	0.412872	0.229208	0.82494	0.732167	-0.462762	0.680817	0.540187	-0.69197	0.452342	0.335766
G10090_700	213989	Tmem82	-1.43647	0.226275	0.11807	-0.142491	0.901695	0.844648	0.363724	0.715042	0.585254	1.29398	0.27359	0.16851	1.8002	0.078047	0.0366095	0.506215	0.578476	0.457589
G10090_27650	140557	Smc1b	-1.95629	0.30748	0.175074	NA	NA	NA	-1.01087	0.558039	0.404698	NA	NA	NA	0.945422	0.71272	0.581563	NA	NA	NA
G10090_26414	69576	Smco1	0.336367	0.633676	0.474126	-0.301028	0.671226	0.56235	-0.766025	0.293916	0.174036	-0.637394	0.310273	0.196821	-1.10239	0.0835238	0.0395715	-0.464997	0.552072	0.432364
G10090_8800	16924	Lnx1	0.927891	0.282722	0.156913	0.486704	0.604391	0.487218	0.342677	0.756814	0.633495	-0.441188	0.600201	0.462878	-0.585215	0.490439	0.342519	-0.144027	0.88594	0.826978
G10090_5966	223664	Lrrc14	-0.0826372	0.0474708	0.0181526	-0.0896598	0.0200435	0.00971397	0.0642644	0.118781	0.0571169	-0.00702257	0.908734	0.842913	0.146902	7.84335e-05	2.09136e-05	0.153924	2.07362e-05	6.87791e-06
G10090_7529	280287	Kiss1	NA	NA	NA	0.985752	0.671953	0.565586	1.57409	0.458831	0.309932	NA	NA	NA	NA	NA	NA	0.588339	0.749647	0.651766
G10090_7852	73324	Clhc1	0.195709	0.862442	0.767638	1.06375	0.102751	0.0593759	0.278634	0.779785	0.666628	0.868045	0.198199	0.114167	0.0829254	0.946255	0.89527	-0.78512	0.224162	0.143432
G10090_10613	668303	Kif26a	-0.278222	0.67484	0.519014	0.296092	0.561081	0.443848	0.554725	0.239147	0.133763	0.574314	0.262551	0.160093	0.832947	0.071673	0.0332141	0.258633	0.581628	0.460691
G10090_19203	18105	Nqo2	0.0778957	0.109499	0.0489982	0.17441	1.81919e-05	5.9803e-06	-0.0430816	0.428347	0.281812	0.0965139	0.0269294	0.0117255	-0.120977	0.00657486	0.00236217	-0.217491	7.31831e-08	1.97836e-08
G10090_31980	229323	Gpr171	NA	NA	NA	NA	NA	NA	NA	NA	NA	NA	NA	NA	-1.05458	0.682236	0.538732	NA	NA	NA
G10090_33317	15312	Hmgn1	0.135894	1.77942e-16	1.22273e-17	0.25483	4.37344e-60	2.12735e-61	0.067682	9.55332e-05	2.15276e-05	0.118937	3.53978e-14	4.45537e-15	-0.0682118	5.20594e-05	1.35502e-05	-0.187148	8.8755e-34	8.18524e-35
G10090_16056	52377	Rcn3	0.232635	1.8082e-19	1.07422e-20	0.189745	1.27117e-13	2.38197e-14	0.266742	3.72098e-26	1.76387e-27	-0.0428894	0.138847	0.074783	0.0341076	0.261338	0.151246	0.076997	0.00275425	0.00116231
G10090_29361	69524	Esam	0.458743	0.797237	0.675578	-0.0142484	1	0.990349	1.21152	0.33301	0.203675	-0.472992	0.773524	0.666089	0.752777	0.546798	0.395993	1.22577	0.295102	0.198409
G10090_12155	102414	Clk3	0.0405906	0.372138	0.225873	-0.0232226	0.606138	0.488857	0.13899	9.17695e-05	2.06209e-05	-0.0638133	0.109812	0.0572956	0.0983992	0.00714678	0.00258536	0.162212	2.28989e-06	6.98563e-07
G10090_32282	545124	Tdg-ps	0.119122	0.0559468	0.0220107	0.100032	0.092665	0.052858	0.0372917	0.625319	0.475512	-0.0190892	0.804431	0.708138	-0.0818299	0.204717	0.112634	-0.0627407	0.323165	0.220769
G10090_24149	83679	Pde4dip	0.0385248	0.023344	0.00792072	-0.249408	5.53644e-60	2.7001e-61	-0.108271	2.04504e-12	2.07061e-13	-0.287933	3.08613e-79	6.00009e-81	-0.146796	3.36635e-22	2.54044e-23	0.141137	2.63008e-19	3.88919e-20
G10090_30393	629016	Zfp953	0.203705	0.257677	0.139433	0.702785	7.36699e-08	1.96319e-08	-0.0736808	0.733325	0.607049	0.499079	0.000142623	4.12943e-05	-0.277386	0.0963173	0.0465083	-0.776465	3.43508e-09	8.42385e-10
G10090_8111	22217	Usp12	-0.0683545	0.0288651	0.0101786	-0.0365978	0.24576	0.162314	-0.0387433	0.247345	0.139453	0.0317567	0.357092	0.234325	0.0296113	0.41077	0.267918	-0.00214549	0.973467	0.935027
G10090_32443	27096	Trappc3	0.0133671	0.746445	0.609223	-0.0923161	0.00114941	0.000463358	0.00545322	0.903532	0.833493	-0.105683	0.000223986	6.68015e-05	-0.00791384	0.848217	0.761502	0.0977693	0.000521045	0.000200498
G10090_4442	74043	Pex26	-0.273484	0.000545087	0.000127238	-0.232429	0.00221013	0.00092399	-0.0542287	0.576723	0.425643	0.0410558	0.703988	0.579642	0.219256	0.00641224	0.00229559	0.1782	0.023709	0.0117095
G10090_29854	30932	Zfp330	0.0307216	0.54	0.376809	0.045779	0.269863	0.182317	-0.0518956	0.244008	0.137385	0.0150573	0.770351	0.661594	-0.0826172	0.0420734	0.0182776	-0.0976745	0.0102262	0.00472321
G10090_21979	239368	Erich5	0.0437058	0.992781	0.982908	-0.0142484	1	0.994428	0.989128	0.699061	0.564257	-0.0579542	0.98947	0.977337	0.945422	0.71272	0.581563	1.00338	0.674548	0.55866
G10090_9046	20271	Scn5a	-0.119109	0.020241	0.00676077	-0.248304	9.13227e-08	2.45277e-08	0.244008	1.71768e-08	2.45148e-09	-0.129195	0.0119016	0.00478589	0.363117	6.16502e-17	6.13405e-18	0.492312	6.68419e-30	6.88882e-31
G10090_29678	69815	Krtcap3	-0.882294	0.211415	0.108362	0.197256	0.753946	0.661998	-0.0888748	0.916516	0.851405	1.07955	0.083186	0.0415507	0.793419	0.265598	0.154295	-0.286131	0.651038	0.531576
G10090_7861	230459	Cyp2j13	1.04371	0.210014	0.107484	0.985752	0.201485	0.128473	-1.23326	0.32322	0.195677	-0.0579542	0.962435	0.91535	-2.27697	0.0118829	0.00449282	-2.21902	0.012003	0.00562721
G10090_10366	13358	Slc25a1	0.0799372	0.0645705	0.0260661	0.154418	3.24502e-05	1.09192e-05	0.383062	1.81706e-28	7.88311e-30	0.0744806	0.0675041	0.0327678	0.303125	1.80826e-18	1.64627e-19	0.228644	1.473e-11	3.11835e-12
G10090_10077	14156	Fen1	0.233406	6.76211e-09	8.25005e-10	0.253059	6.94673e-11	1.51108e-11	0.253766	1.16015e-10	1.35599e-11	0.0196533	0.7071	0.588134	0.0203602	0.710195	0.574965	0.000706917	1	0.984258
G10090_6056	50997	Mpp2	-0.0340663	0.693921	0.53893	0.128807	0.0312965	0.0157905	0.236345	3.11422e-05	6.49706e-06	0.162874	0.00679614	0.00259945	0.270412	1.6419e-06	3.56377e-07	0.107538	0.0653264	0.0354353
G10090_7199	211949	Spsb4	-0.0469925	0.816583	0.704881	0.090449	0.568478	0.450821	0.0793255	0.656867	0.509476	0.137441	0.387569	0.259299	0.126318	0.44658	0.30107	-0.0111235	0.965147	0.924955
G10090_26893	55989	Nop58	0.243142	3.94139e-21	2.14304e-22	0.286861	1.4992e-30	1.45563e-31	-0.105187	0.000259556	6.27612e-05	0.043719	0.123019	0.0651478	-0.348329	2.00871e-41	7.64968e-43	-0.392048	2.01352e-54	1.18052e-55
G10090_7744	231532	Arhgap24	0.0459949	0.411853	0.257644	0.0391596	0.442237	0.330911	0.0386671	0.487658	0.337354	-0.00683526	0.925567	0.865172	-0.00732771	0.918743	0.855659	-0.000492454	1	0.99016
G10090_11431	244668	Sipa1l2	-0.240764	7.53166e-07	1.17238e-07	-0.0110086	0.86569	0.799031	0.122261	0.0111148	0.00382855	0.229756	1.8194e-06	4.22396e-07	0.363025	2.7087e-15	2.96719e-16	0.133269	0.00373187	0.00160988
G10090_20676	100041677	Zfp984	1.07497	0.358722	0.21462	1.22031	0.22302	0.144516	-0.201394	0.916128	0.850782	0.14534	0.902957	0.835374	-1.27636	0.26517	0.15397	-1.4217	0.16345	0.100016
G10090_21867	70134	2210011C24Rik	0.333212	0.536111	0.372215	-0.862245	0.100647	0.0579777	0.482168	0.303289	0.181056	-1.19546	0.0139625	0.00570955	0.148955	0.778341	0.663933	1.34441	0.00301932	0.00128336
G10090_16018	329910	Acot11	-0.000950103	0.992853	0.990322	-0.0545913	0.603431	0.485523	0.0804038	0.442371	0.293296	-0.0536412	0.631962	0.496447	0.0813539	0.435112	0.29132	0.134995	0.134305	0.0797468
G10090_9246	23938	Map2k5	-0.0173738	0.820584	0.709537	-0.0172048	0.79551	0.709469	0.0313275	0.642177	0.494149	0.000169033	0.998315	0.99711	0.0487013	0.436956	0.292888	0.0485323	0.405047	0.289749
G10090_1066	380709	Spata22	-0.956294	0.592602	0.430513	0.570714	0.651864	0.535828	-2.01087	0.280385	0.163367	1.52701	0.267297	0.163581	-1.05458	0.682236	0.538732	-2.58159	0.0850739	0.0476677
G10090_23975	110168	Gpr18	0.458743	0.797237	0.675578	-0.599211	0.742692	0.645765	NA	NA	NA	-1.05795	0.522529	0.383124	NA	NA	NA	NA	NA	NA
G10090_18761	269060	Dagla	-0.0693927	0.373473	0.226826	0.0512667	0.471151	0.3571	0.267101	3.47469e-06	6.42887e-07	0.120659	0.0689172	0.0335413	0.336494	4.52408e-09	7.75153e-10	0.215834	0.000132286	4.73487e-05
G10090_10132	69269	Scnm1	0.125756	0.0371995	0.0136819	-0.108162	0.0719928	0.0397066	0.0464247	0.517141	0.36481	-0.233918	2.44676e-05	6.41421e-06	-0.0793308	0.210215	0.116207	0.154587	0.00665886	0.00298862
G10090_3119	73332	Ccdc30	-0.0818251	0.856644	0.76114	-0.248714	0.479742	0.364588	0.148326	0.70039	0.562672	-0.166889	0.679654	0.551617	0.230151	0.531305	0.379419	0.39704	0.21513	0.136793
G10090_25238	209387	Trim30d	NA	NA	NA	NA	NA	NA	NA	NA	NA	-0.414098	0.898047	0.829063	NA	NA	NA	NA	NA	NA
G10090_24236	209540	Rtl9	0.288818	0.603994	0.442774	0.722717	0.0667199	0.0364972	0.188436	0.745111	0.619349	0.433899	0.301268	0.190132	-0.100382	0.862045	0.782439	-0.534281	0.176784	0.109514
G10090_29169	69551	2310022B05Rik	-0.20375	1.01821e-26	4.30961e-28	-0.182138	1.80922e-22	2.29503e-23	0.0439643	0.0318245	0.0124687	0.0216124	0.385421	0.257519	0.247714	4.6539e-40	1.8315e-41	0.226102	1.04708e-34	9.43749e-36
G10090_18455	68169	Ndnf	0.415675	0.533702	0.370254	-0.0142484	1	0.977029	0.149592	0.847044	0.75593	-0.429923	0.491531	0.354056	-0.266082	0.693833	0.555366	0.163841	0.814734	0.73353
G10090_20960	24068	Sra1	0.0305683	0.494739	0.333085	0.00557571	0.912574	0.859075	0.00385094	0.951475	0.902487	-0.0249926	0.56615	0.427122	-0.0267173	0.546945	0.396343	-0.00172477	0.990882	0.956088
G10090_25144	14186	Fgfr4	0.0437058	0.976595	0.931712	0.30768	0.640318	0.52359	0.57409	0.344382	0.212915	0.263974	0.703381	0.584192	0.530384	0.38835	0.249789	0.266411	0.659985	0.541077
G10090_5819	16180	Il1rap	0.290282	6.05612e-07	9.31117e-08	0.640058	1.62418e-35	1.35288e-36	0.20721	0.00057865	0.000149074	0.349776	3.98906e-12	5.72545e-13	-0.083072	0.204545	0.112513	-0.432848	4.55725e-18	7.07693e-19
G10090_1706	110213	Tmbim6	-0.039271	1.67315e-05	3.10889e-06	-0.113979	2.27588e-40	1.67142e-41	0.0222978	0.0187873	0.00690052	-0.0747077	2.63979e-17	2.7842e-18	0.0615688	1.4569e-12	1.9266e-13	0.136277	5.85386e-58	3.19092e-59
G10090_3082	217615	217615	0.0940153	0.00971311	0.00296322	0.236316	5.71279e-14	1.05414e-14	-0.0766085	0.0430887	0.0176434	0.1423	1.04532e-05	2.63407e-06	-0.170624	4.71214e-07	9.71548e-08	-0.312924	3.38508e-23	4.35767e-24
G10090_20725	57276	Vsig2	0.0437058	0.992781	0.982908	NA	NA	NA	NA	NA	NA	NA	NA	NA	NA	NA	NA	NA	NA	NA
G10090_10050	109905	Rap1a	0.066058	0.00411816	0.00115738	0.276059	9.88147e-45	6.58472e-46	-0.248288	4.28095e-30	1.72615e-31	0.210001	2.46485e-26	1.73521e-27	-0.314346	2.56331e-48	8.21354e-50	-0.524347	1.92556e-146	3.36854e-148
G10090_5984	72947	Phykpl	0.211328	0.061135	0.0244493	0.173743	0.109068	0.0634146	0.152155	0.198096	0.105531	-0.0375852	0.78428	0.679288	-0.0591728	0.665752	0.516933	-0.0215876	0.875383	0.812463
G10090_11043	53598	Dctn3	0.0198552	0.603564	0.442362	-0.204468	8.18643e-14	1.521e-14	0.047415	0.128858	0.0627848	-0.224323	4.04134e-16	4.53716e-17	0.0275598	0.426339	0.281407	0.251883	8.0724e-21	1.13178e-21
G10090_4245	16400	Itga3	-0.266208	1.40599e-22	7.14289e-24	-0.226748	1.68382e-17	2.61454e-18	0.0186044	0.606499	0.455242	0.0394602	0.249071	0.150022	0.284813	3.72719e-26	2.36489e-27	0.245353	1.60952e-20	2.28008e-21
G10090_11797	75784	Cfap299	0.117706	0.881781	0.798931	0.130141	0.846523	0.77558	0.496088	0.3869	0.2472	0.0124351	0.984397	0.977986	0.378381	0.522697	0.371278	0.365946	0.501549	0.381447
G10090_14407	30963	Hacd1	-0.161379	9.41963e-18	6.08241e-19	-0.356641	1.43105e-80	4.97731e-82	-0.377338	7.35312e-89	7.45914e-91	-0.195262	4.66747e-23	3.75438e-24	-0.215959	1.01507e-27	6.00823e-29	-0.0206977	0.412446	0.296087
G10090_5012	56436	Adrm1	-0.217886	4.61835e-28	1.8252e-29	-0.246495	1.66161e-36	1.34708e-37	-0.0674606	0.00109886	0.000299569	-0.0286093	0.255603	0.155142	0.150425	1.07164e-13	1.30199e-14	0.179035	2.07248e-19	3.05283e-20
G10090_6882	66531	Cmc2	0.253116	0.000456145	0.000104965	0.17024	0.0194392	0.00939268	0.2669	0.000150867	3.49496e-05	-0.0828766	0.300833	0.189744	0.0137835	0.895285	0.824591	0.0966601	0.19417	0.121743
G10090_18777	16519	Kcnj3	-1.95629	0.30748	0.175074	-1.01425	0.519929	0.403129	0.311056	0.840985	0.747143	0.942046	0.704693	0.582909	2.26735	0.179755	0.0965286	1.3253	0.356327	0.248042
G10090_781	18191	Nrxn3	0.204442	0.0397298	0.0147543	-0.206893	0.0393504	0.020292	-0.481944	1.46422e-06	2.58112e-07	-0.411335	8.35956e-06	2.08418e-06	-0.686385	3.60101e-13	4.52387e-14	-0.27505	0.00969778	0.00446072
G10090_2042	14816	Grm1	NA	NA	NA	3.30768	0.0747483	0.0414949	NA	NA	NA	2.26397	0.172819	0.0970221	1.53038	0.471647	0.323517	-0.733589	0.599378	0.479195
G10090_27346	666532	Zfp991	0.175559	0.603139	0.441936	0.633265	0.00547463	0.0024235	-0.379752	0.230192	0.127271	0.457706	0.0528097	0.0249067	-0.55531	0.0506934	0.0225089	-1.01302	1.62501e-05	5.34047e-06
G10090_26799	109652	Acy1	0.0131861	0.906988	0.834894	-0.156978	0.0298114	0.0149578	-0.037192	0.694831	0.556344	-0.170164	0.0205381	0.00868684	-0.0503781	0.57952	0.427943	0.119786	0.111473	0.0645439
G10090_19873	432964	K230010J24Rik	-0.0494036	0.97147	0.924067	-0.429286	0.550317	0.433497	-0.310433	0.700942	0.563383	-0.379882	0.630607	0.495202	-0.261029	0.751359	0.632557	0.118853	0.893705	0.836889
G10090_14945	240087	Mdc1	0.161743	0.000152293	3.26176e-05	0.351743	2.95807e-20	4.07212e-21	0.294387	6.27602e-14	5.70584e-15	0.190001	8.93833e-07	1.99336e-07	0.132645	0.00105608	0.000327923	-0.0573561	0.170327	0.104947
G10090_12669	50758	Fbxl17	-0.203298	2.73339e-09	3.19371e-10	-0.0123644	0.778278	0.689647	-0.0584293	0.126237	0.0613468	0.190934	1.80116e-08	3.44692e-09	0.144869	3.45761e-05	8.79296e-06	-0.0460649	0.219623	0.140068
G10090_11792	107702	Rnh1	0.0129571	0.446079	0.286932	-0.19541	6.43155e-54	3.56195e-55	-0.0650544	6.01212e-07	1.01225e-07	-0.208367	2.68708e-60	7.4608e-62	-0.0780115	1.29582e-09	2.13045e-10	0.130355	3.76945e-24	4.67806e-25
G10090_1224	105446	Gmpr2	0.255253	2.39391e-06	3.97814e-07	0.318605	4.50069e-10	1.03023e-10	0.270792	3.17666e-07	5.20661e-08	0.0633521	0.29104	0.182494	0.0155391	0.836307	0.745865	-0.047813	0.423599	0.308524
G10090_17592	214944	Mob3b	0.30674	0.368938	0.222872	0.63345	0.0150474	0.00713287	0.726093	0.00547051	0.00173532	0.32671	0.244002	0.146348	0.419353	0.11713	0.058293	0.0926434	0.751221	0.654801
G10090_386	242083	Ppm1l	-0.0626882	0.179329	0.0882698	0.156429	2.43248e-05	8.09847e-06	0.0648216	0.139365	0.0689091	0.219118	4.59503e-09	8.39362e-10	0.12751	0.00139388	0.000442916	-0.0916078	0.0168562	0.00810065
G10090_5898	69487	Ndufaf5	0.0940929	0.249064	0.133327	0.0809383	0.283481	0.193175	-0.00395953	0.987892	0.950013	-0.0131546	0.899513	0.831045	-0.0980524	0.211829	0.117301	-0.0848978	0.261135	0.171773
G10090_18100	64058	Perp	-0.264417	0.686538	0.530986	0.414595	0.368551	0.264386	-0.318995	0.601219	0.449783	0.679011	0.15133	0.0830924	-0.0545781	0.951104	0.902427	-0.733589	0.10619	0.0611889
G10090_12391	67509	Saysd1	0.50256	0.000263004	5.8559e-05	0.402377	0.0032773	0.0014039	0.332504	0.024136	0.00916226	-0.100182	0.528013	0.389191	-0.170055	0.25796	0.148964	-0.0698729	0.675074	0.556122
G10090_25664	170930	Sumo2	0.0139765	0.511181	0.349107	0.190554	3.31153e-39	2.48676e-40	-0.137133	2.40583e-18	1.65618e-19	0.176578	2.78093e-33	1.53367e-34	-0.151109	5.23619e-22	3.98482e-23	-0.327687	3.29572e-109	8.23042e-111
G10090_21092	17954	Nap1l2	0.280242	0.0224599	0.00759212	0.239776	0.0422319	0.0219632	-0.182353	0.198121	0.105557	-0.0404668	0.787691	0.687046	-0.462595	7.11606e-05	1.88612e-05	-0.422128	0.000244664	9.03166e-05
G10090_15679	56077	Dgke	-0.00694439	0.967829	0.919462	0.102528	0.195714	0.12437	-0.141454	0.0917142	0.042241	0.109473	0.182785	0.103825	-0.134509	0.112294	0.0555295	-0.243982	0.000885532	0.000350295
G10090_11715	20557	Slfn3	-0.0595115	0.876263	0.790077	0.0258038	0.949714	0.905812	-0.204855	0.51956	0.367046	0.0853154	0.797243	0.700747	-0.145344	0.677459	0.529554	-0.230659	0.422917	0.306445
G10090_33984	66229	Rpl7l1	-0.00328093	0.920029	0.852938	-0.0185682	0.399523	0.290592	0.0364428	0.0806912	0.0363661	-0.0152873	0.527409	0.388076	0.0397238	0.0530145	0.0236406	0.0550111	0.00370201	0.00159536
G10090_5675	239170	Fam160b2	-0.129855	0.028511	0.0100265	-0.00679689	0.935813	0.8894	0.0955092	0.100289	0.0468238	0.123059	0.0326533	0.0145497	0.225365	2.14299e-05	5.31218e-06	0.102306	0.0611769	0.0329984
G10090_25295	66849	Ppp1r2	-0.083115	3.58341e-05	6.98043e-06	0.170389	1.81483e-21	2.38292e-22	-0.141663	2.05307e-13	1.94121e-14	0.253504	4.352e-44	1.76137e-45	-0.058548	0.00555252	0.00196804	-0.312053	1.5092e-66	7.01174e-68
G10090_5267	11877	Arvcf	-0.122411	0.00778237	0.00232509	-0.122252	0.00483479	0.00212704	0.0988584	0.0258073	0.00989218	0.000158755	0.998176	0.996907	0.22127	1.04492e-07	2.0189e-08	0.221111	5.56405e-08	1.49108e-08
G10090_8011	210808	Lacc1	-0.00943409	0.964149	0.91443	0.24353	0.00757785	0.00342056	-0.00762335	0.972252	0.930133	0.252964	0.00676673	0.00258691	0.00181074	0.988122	0.983536	-0.251154	0.00568637	0.00252367
G10090_13171	654309	Nrp	0.377474	0.355618	0.212015	0.674286	0.0348359	0.0177579	0.0336405	0.961647	0.915755	0.296812	0.3989	0.268831	-0.343834	0.390916	0.251937	-0.640646	0.0444604	0.0232208
G10090_10526	103967	Dnm3	-0.214391	0.00402734	0.00112903	-0.137533	0.0600916	0.0325046	-0.0683355	0.429294	0.282572	0.076858	0.380266	0.253156	0.146055	0.0618015	0.0280619	0.0691972	0.40171	0.286827
G10090_17611	20544	Slc9a1	-0.164046	8.89751e-07	1.3986e-07	-0.102024	0.00199187	0.000827803	0.134635	2.13061e-05	4.34848e-06	0.0620218	0.0975269	0.0499067	0.298682	1.05963e-21	8.19868e-23	0.23666	1.00634e-14	1.81596e-15
G10090_12172	66152	Uqcr10	-0.0987706	6.68247e-05	1.3537e-05	-0.268064	5.09579e-30	5.02548e-31	-0.00138309	0.987941	0.950122	-0.169293	6.52797e-12	9.51053e-13	0.0973875	6.55299e-05	1.7273e-05	0.266681	7.81997e-30	8.08912e-31
G10090_12553	235435	Lctl	-0.236868	0.20951	0.107052	-1.16229	4.73717e-11	1.0184e-11	-0.923294	1.15923e-07	1.80163e-08	-0.925426	1.09143e-06	2.46038e-07	-0.686425	0.000235345	6.68076e-05	0.239	0.337788	0.2323
G10090_207	11670	Aldh3a1	-0.069244	0.170921	0.0832163	0.508874	1.12976e-44	7.54277e-46	0.346719	7.83317e-20	4.93759e-21	0.578118	5.6684e-55	1.75033e-56	0.415963	2.84233e-27	1.7149e-28	-0.162155	4.59684e-06	1.44458e-06
G10090_6315	13855	Epn2	-0.0610727	0.0546608	0.0214176	-0.0286909	0.378329	0.272314	-0.0274579	0.442839	0.293635	0.0323818	0.344141	0.223684	0.0336147	0.334723	0.20672	0.00123296	0.996527	0.962482
G10090_6704	14775	Gpx1	0.0966667	1.13973e-06	1.81842e-07	-0.014006	0.571319	0.453873	0.215826	8.93368e-32	3.41411e-33	-0.110673	1.22928e-08	2.3236e-09	0.119159	1.49071e-10	2.24996e-11	0.229832	2.37491e-36	2.0472e-37
G10090_11764	16950	Loxl3	0.12503	0.000225646	4.96082e-05	0.157223	7.6038e-07	2.19213e-07	0.354656	3.18879e-32	1.19829e-33	0.0321932	0.413195	0.281799	0.229625	1.76638e-14	2.03264e-15	0.197432	1.93368e-11	4.11689e-12
G10090_14052	71770	Ap2b1	0.0482046	0.000187145	4.07381e-05	0.0301877	0.01997	0.009672	0.0445509	0.000512732	0.000130424	-0.0180168	0.2099	0.122214	-0.00365362	0.841818	0.75351	0.0143632	0.314505	0.213896
G10090_19755	171504	Apobr	-0.028684	0.926306	0.86112	0.416424	0.0119884	0.00558752	0.433221	0.0111863	0.00385818	0.445108	0.00878869	0.00344143	0.461905	0.00653412	0.00234462	0.0167966	0.947899	0.903919
G10090_9960	22151	Tubb2a	0.0487276	9.16385e-07	1.4428e-07	-0.172875	4.11731e-72	1.61792e-73	0.0255504	0.0154709	0.00555705	-0.221603	8.35476e-118	8.49331e-120	-0.0231772	0.0285799	0.0118124	0.198426	6.30166e-96	1.88926e-97
G10090_33345	54132	Pdlim1	-0.0190676	0.230867	0.121055	-0.395123	5.00507e-201	5.21925e-203	-0.201225	6.96924e-56	1.2272e-57	-0.376055	5.80666e-178	3.3573e-180	-0.182157	4.0565e-45	1.40813e-46	0.193898	4.54071e-46	3.13133e-47
G10090_21299	100040635	Gm15023	1.29398	0.0214163	0.00720112	0.108077	0.908233	0.853544	-0.401332	0.676056	0.530527	-1.1859	0.027239	0.0118758	-1.69531	0.00296802	0.000999531	-0.509409	0.535502	0.416128
G10090_709	76580	Mib2	-0.11411	0.016262	0.00529696	-0.192441	8.779e-06	2.7905e-06	0.116352	0.00847616	0.00281746	-0.0783307	0.120262	0.0634585	0.230462	4.58049e-08	8.54711e-09	0.308793	8.03297e-14	1.51525e-14
G10090_33771	56273	Pex14	-0.0793721	0.0842814	0.0355918	-0.215243	7.08504e-08	1.884e-08	-0.0718403	0.114276	0.0545279	-0.135871	0.00150794	0.000511813	0.00753176	0.909673	0.843568	0.143402	0.000545139	0.000210219
G10090_14455	66658	Ccdc51	-0.0603747	0.601593	0.440611	-0.154008	0.0891731	0.050594	0.0355076	0.763794	0.641579	-0.0936332	0.367819	0.243047	0.0958824	0.348275	0.216971	0.189516	0.0303703	0.0153074
G10090_16197	12780	Abcc2	NA	NA	NA	0.985752	0.671953	0.565586	NA	NA	NA	NA	NA	NA	NA	NA	NA	NA	NA	NA
G10090_2252	68634	Tm2d3	0.00952186	0.925316	0.859669	-0.136531	0.0253586	0.0125431	0.00100179	1	0.985042	-0.146053	0.0188885	0.00792912	-0.00852007	0.932434	0.874042	0.137533	0.0237607	0.0117365
G10090_1397	13542	Dvl1	-0.199301	2.35681e-17	1.54887e-18	-0.275218	1.24905e-32	1.12936e-33	0.00559345	0.876313	0.796475	-0.0759173	0.00378046	0.00137945	0.204895	1.45544e-18	1.31951e-19	0.280812	3.88376e-34	3.54725e-35
G10090_3631	71978	Ppp2r2a	-0.155049	2.78153e-08	3.62762e-09	0.0129751	0.708759	0.60763	-0.134921	1.14134e-06	1.98209e-07	0.168024	7.74365e-10	1.32202e-10	0.0201275	0.603713	0.453447	-0.147896	3.83465e-08	1.01548e-08
G10090_28012	14194	Fh1	0.0567631	0.0121107	0.00378731	-0.104265	6.11555e-07	1.75219e-07	-0.0691861	0.00172394	0.000491314	-0.161028	5.12784e-15	6.12188e-16	-0.125949	1.23159e-09	2.01781e-10	0.0350788	0.137515	0.0818886
G10090_2861	72244	1600014C10Rik	0.0613974	0.356724	0.212993	-0.136239	0.014762	0.00699195	-0.0151168	0.849932	0.760026	-0.197636	0.000286719	8.66769e-05	-0.0765142	0.217147	0.120922	0.121122	0.0326606	0.0165673
G10090_7084	57913	Pidd1	0.301877	0.0759912	0.0315145	0.401443	0.00731717	0.00329498	0.223559	0.209332	0.112746	0.0995655	0.583402	0.445882	-0.0783176	0.699113	0.561193	-0.177883	0.265308	0.175039
G10090_24844	73340	Nptxr	0.139989	0.0256267	0.00883409	-0.1572	0.0103893	0.00479067	0.267247	1.41459e-06	2.49003e-07	-0.297188	2.77303e-07	5.86179e-08	0.127258	0.0300826	0.0124928	0.424447	7.39382e-15	1.32486e-15
G10090_18249	69700	Col22a1	0.0437058	0.987402	0.951684	-2.01425	0.0856595	0.0483254	0.159053	0.894086	0.820359	-2.05795	0.0868721	0.0436402	0.115347	0.928698	0.869182	2.1733	0.0530239	0.028231
G10090_28034	67141	Fbxo5	0.472207	2.44699e-15	1.81559e-16	0.797334	1.03586e-48	6.33621e-50	0.422985	1.55249e-12	1.561e-13	0.325127	4.05651e-10	6.77846e-11	-0.0492223	0.504812	0.354803	-0.37435	2.85019e-13	5.49371e-14
G10090_16970	72350	Zc2hc1c	-0.129942	0.305969	0.173482	-0.119106	0.300049	0.206774	-0.0409295	0.774318	0.660299	0.0108366	0.959271	0.911243	0.0890128	0.503377	0.353634	0.0781762	0.530844	0.409749
G10090_8531	107607	Nod1	-0.0770201	0.431648	0.274953	-0.0225446	0.823401	0.744553	0.199654	0.00822173	0.00272606	0.0544756	0.579594	0.440652	0.276674	0.000170551	4.75036e-05	0.222198	0.00209003	0.000866377
G10090_612	71834	Zbtb43	0.0510318	0.326155	0.189044	0.160449	6.14021e-05	2.13016e-05	0.098701	0.0254021	0.0097223	0.109417	0.00938541	0.00369894	0.0476692	0.340553	0.211143	-0.0617475	0.156796	0.095467
G10090_2878	231474	Paqr3	-0.13848	0.177307	0.0870487	-0.0796202	0.425579	0.315416	0.0365255	0.761482	0.638617	0.0588597	0.609074	0.472043	0.175005	0.0640966	0.0292263	0.116146	0.219378	0.1398
G10090_18702	12703	Socs1	-0.0770924	0.706885	0.559272	0.123782	0.437747	0.326828	0.504859	8.75139e-05	1.95753e-05	0.200874	0.205475	0.119141	0.581952	6.20974e-06	1.43469e-06	0.381077	0.00231128	0.00096395
G10090_15950	21872	Tjp1	-0.0528271	0.000614839	0.00014544	0.130435	1.05946e-21	1.381e-22	-0.0322334	0.0456597	0.018868	0.183262	2.92796e-40	1.30408e-41	0.0205937	0.245274	0.140094	-0.162668	6.01626e-33	5.6742e-34
G10090_27409	66201	Vta1	0.073172	0.0117711	0.00367058	0.0036351	0.932685	0.885478	-0.134183	1.2171e-06	2.12531e-07	-0.0695369	0.0137559	0.00561371	-0.207355	6.86589e-15	7.70007e-16	-0.137818	3.18601e-07	9.03683e-08
G10090_30360	66354	Snw1	0.0595597	0.00305043	0.000831441	0.0367593	0.0691203	0.0379685	-0.0409633	0.0535016	0.0225933	-0.0228004	0.310276	0.196764	-0.100523	1.03854e-07	2.00525e-08	-0.0777227	3.74474e-05	1.27198e-05
G10090_13605	276950	Slfn8	-0.740171	0.424473	0.268813	-0.390749	0.647551	0.531027	-0.448574	0.626778	0.476742	0.349422	0.737642	0.624786	0.291598	0.792611	0.686335	-0.0578241	0.970586	0.931522
G10090_33950	625131	Vmn2r87	0.458743	0.797237	0.675578	-0.0142484	1	0.990349	0.726093	0.632605	0.483697	-0.472992	0.773524	0.666089	0.26735	0.862385	0.781679	0.740342	0.596126	0.475159
G10090_14761	18173	Slc11a1	-1.22548	1.59344e-05	2.95367e-06	-1.35938	1.06364e-06	3.1097e-07	-0.837541	0.00195818	0.000563067	-0.133903	0.789299	0.685816	0.38794	0.325731	0.199779	0.521843	0.147092	0.0887476
G10090_13771	218613	Mier3	-0.00220457	0.990214	0.956256	0.264043	1.75194e-11	3.67832e-12	-0.160551	0.000352766	8.73475e-05	0.266248	2.37671e-11	3.597e-12	-0.158346	0.000420618	0.000123493	-0.424594	1.1504e-26	1.31249e-27
G10090_1922	239546	Zfp647	0.198216	0.0777134	0.0323277	0.184656	0.0795555	0.0445151	0.25738	0.013062	0.00459179	-0.0135601	0.936853	0.879532	0.0591641	0.653412	0.503321	0.0727242	0.52902	0.407135
G10090_9222	210710	Gab3	0.628668	0.761875	0.629611	1.79311	0.146763	0.0891292	0.57409	0.775308	0.65966	1.16444	0.342078	0.221756	-0.0545781	0.987013	0.963042	-1.21902	0.297912	0.200892
G10090_9688	67178	Zmat5	-0.0162557	0.81649	0.704748	-0.168405	0.000300538	0.000112575	0.0145203	0.830167	0.731229	-0.15215	0.00162364	0.000553869	0.030776	0.621578	0.471173	0.182926	7.2237e-05	2.51779e-05
G10090_28362	108168959	LOC108168959	-0.231929	0.741325	0.603225	-0.0783788	0.90962	0.855426	-0.286507	0.666722	0.520842	0.15355	0.825619	0.733609	-0.0545781	0.953927	0.907167	-0.208128	0.744495	0.64462
G10090_17499	68760	Synpo2l	-0.252994	5.49272e-91	4.97174e-93	-0.50965	0	0	-0.248002	2.73289e-89	2.75485e-91	-0.256656	3.48491e-79	6.79756e-81	0.00499237	0.799619	0.698402	0.261648	2.99927e-84	1.07979e-85
G10090_15670	19661	Rbp3	0.266098	0.841569	0.739859	0.860221	0.328836	0.229466	0.57409	0.597314	0.445604	0.594123	0.527295	0.38831	0.307992	0.781205	0.670598	-0.286131	0.751894	0.658223
G10090_12771	18166	Npy1r	-0.635899	2.45903e-05	4.66633e-06	-0.307068	0.0353569	0.0180573	-0.283009	0.0659028	0.0287426	0.32883	0.0518338	0.0243904	0.35289	0.0360757	0.0153395	0.0240598	0.911917	0.859723
G10090_28516	67160	Eef1g	-0.0755783	3.03886e-11	3.05087e-12	-0.157231	3.82318e-46	2.46986e-47	-0.00358645	0.83283	0.735116	-0.0816524	1.40634e-12	1.95595e-13	0.0719919	1.89046e-10	2.87252e-11	0.153644	3.05583e-44	2.179e-45
G10090_1681	53975	Ddx20	0.0547387	0.315431	0.181099	0.181163	1.50007e-05	4.88546e-06	-0.0367509	0.524898	0.372325	0.126424	0.00382383	0.00139673	-0.0914897	0.0577761	0.0260579	-0.217914	1.60373e-07	4.44921e-08
G10090_16823	59038	Pxmp4	0.107502	0.132468	0.0615223	-0.00892798	0.927001	0.877842	0.0944413	0.186575	0.0980609	-0.11643	0.0851226	0.0426668	-0.0130612	0.889171	0.817038	0.103369	0.119579	0.0699269
G10090_18736	66549	Aggf1	0.0220758	0.618896	0.459675	0.0682989	0.0385878	0.0198546	0.0176728	0.695088	0.550474	0.0462232	0.201402	0.116293	-0.00440297	0.938	0.882181	-0.0506261	0.138778	0.082746
G10090_15304	22027	Hsp90b1	0.301719	0	0	0.447683	0	0	0.0020592	0.865854	0.781556	0.145963	1.77759e-107	2.08942e-109	-0.29966	0	0	-0.445623	0	0
G10090_3714	12912	Creb1	0.148096	3.0502e-05	5.86203e-06	0.508211	2.08084e-61	9.80419e-63	-0.0889601	0.0223005	0.00836304	0.360115	2.92291e-32	1.65283e-33	-0.237056	6.02246e-12	8.30868e-13	-0.597172	3.10293e-82	1.15055e-83
G10090_29255	241944	D3Ertd254e	0.0400625	0.566268	0.403513	0.294913	3.72949e-10	8.49434e-11	-0.154888	0.00513606	0.00162235	0.25485	1.01134e-07	2.062e-08	-0.19495	0.000257408	7.34141e-05	-0.4498	3.32754e-21	4.59786e-22
G10090_16373	217379	Ubxn2a	-0.0806072	0.0480475	0.018416	0.0625062	0.10125	0.0584184	-0.25969	1.08319e-12	1.07393e-13	0.143113	7.96547e-05	2.22329e-05	-0.179083	2.39311e-06	5.27643e-07	-0.322197	6.44185e-20	9.30939e-21
G10090_19678	252875	Mios	0.0263307	0.675249	0.519478	0.0652683	0.168097	0.104447	-0.107902	0.0242895	0.00923136	0.0389376	0.469798	0.334133	-0.134232	0.00362535	0.00124141	-0.17317	6.55619e-05	2.27474e-05
G10090_6537	21987	Tpd52l1	0.458743	0.144431	0.0681187	0.152862	0.669591	0.560384	0.404165	0.202016	0.108032	-0.305882	0.328375	0.210515	-0.0545781	0.888329	0.815587	0.251304	0.421166	0.303655
G10090_18209	72469	Plcd3	-0.359264	3.03067e-18	1.90286e-19	-0.232263	7.05003e-09	1.74245e-09	-0.0452411	0.361424	0.226069	0.127002	0.00568634	0.00213992	0.314023	3.93356e-14	4.63404e-15	0.187022	4.59681e-06	1.44486e-06
G10090_13038	108167476	Gm46008	-0.0480867	0.932778	0.870169	-0.342804	0.367507	0.26345	-0.221734	0.611622	0.460375	-0.294717	0.480172	0.343982	-0.173647	0.705268	0.569317	0.121069	0.789885	0.703372
G10090_10535	71710	Lrrcc1	0.630393	7.9412e-43	1.87292e-44	1.01733	1.4682e-129	2.79132e-131	-0.0635954	0.336582	0.206601	0.386936	1.26931e-23	1.00164e-24	-0.693988	4.74178e-51	1.44704e-52	-1.08092	1.48529e-143	2.64541e-145
G10090_17290	72542	Pgam5	0.0161847	0.689337	0.534403	-0.0972041	0.000565013	0.000219366	-0.131835	3.44973e-06	6.38048e-07	-0.113389	6.45848e-05	1.78009e-05	-0.14802	1.34395e-07	2.62911e-08	-0.0346312	0.293694	0.197285
G10090_1045	76792	2410131K14Rik	-0.0256679	0.783629	0.656754	-0.0404489	0.598535	0.480479	-0.0142629	0.880949	0.802768	-0.014781	0.87362	0.798908	0.011405	0.909719	0.843553	0.026186	0.747548	0.648045
G10090_1560	320806	Gfm2	0.100451	0.00466726	0.00132836	-0.0898378	0.0108646	0.00502506	-0.072125	0.0563117	0.0239524	-0.190289	1.03878e-08	1.95427e-09	-0.172576	2.43168e-07	4.85903e-08	0.0177128	0.689664	0.584184
G10090_29808	434756	Akap14	NA	NA	NA	NA	NA	NA	NA	NA	NA	NA	NA	NA	-1.63954	0.434954	0.290204	NA	NA	NA
G10090_2881	193452	Zfp184	-0.132144	0.428673	0.272539	0.279981	0.0237235	0.011671	-0.0203638	0.923602	0.861847	0.412125	0.000966299	0.000316799	0.11178	0.503958	0.354107	-0.300344	0.0145369	0.00691508
G10090_13510	100043772	Zfp850	0.331264	0.0364385	0.0133509	0.583153	1.33215e-05	4.31316e-06	-0.175453	0.360922	0.22564	0.251889	0.0750373	0.0369155	-0.506717	0.000769861	0.000234644	-0.758606	2.38963e-08	6.23723e-09
G10090_26614	234582	Ccdc102a	-0.113388	0.06075	0.0242683	-0.147434	0.0072606	0.00326812	0.126253	0.0221637	0.00830183	-0.0340467	0.644226	0.508578	0.239641	4.75292e-06	1.0827e-06	0.273688	8.29201e-08	2.25314e-08
G10090_11668	12477	Ctla4	0.0437058	0.992781	0.982908	-0.0142484	1	0.994428	NA	NA	NA	-0.0579542	0.98947	0.977337	NA	NA	NA	NA	NA	NA
G10090_25431	74116	Pi16	0.333212	0.00308479	0.000841396	0.272132	0.0136702	0.00642702	0.667677	7.80005e-12	8.28575e-13	-0.0610803	0.653976	0.520098	0.334464	0.000546187	0.000163484	0.395544	2.5049e-05	8.37983e-06
G10090_27558	56752	Aldh9a1	-0.00482889	0.960222	0.908685	0.065089	0.181408	0.113976	0.209966	1.00612e-06	1.73956e-07	0.0699178	0.165455	0.0922254	0.214795	5.54103e-07	1.15125e-07	0.144877	0.000659836	0.000256875
G10090_9622	212198	Wdr25	-0.0793526	0.498592	0.33695	-0.142256	0.141952	0.0854671	0.0962049	0.361032	0.225731	-0.0629034	0.593936	0.456575	0.175558	0.0664363	0.0304494	0.238461	0.00733245	0.00331557
G10090_27428	223732	Rtl6	0.851061	0.498724	0.337262	0.30768	0.827103	0.749794	0.311056	0.840985	0.747143	-0.543381	0.651145	0.517081	-0.540005	0.667994	0.519693	0.0033761	1	0.997048
G10090_30672	67755	Ddx47	0.0382572	0.289863	0.162004	-0.0932872	0.00183888	0.000761533	-0.0773824	0.0144306	0.00513366	-0.131544	8.44592e-06	2.10625e-06	-0.11564	0.000107659	2.93429e-05	0.0159048	0.676555	0.570464
G10090_5857	74407	Ttc25	0.22813	0.372223	0.225949	0.0992096	0.704852	0.602981	0.0279469	0.939932	0.885001	-0.128921	0.621771	0.485241	-0.200183	0.429981	0.28474	-0.0712627	0.793143	0.706826
G10090_31394	233280	Nipa1	-0.00126875	0.988576	0.984354	0.0810912	0.290547	0.19908	-0.0426447	0.656368	0.508859	0.0823599	0.308553	0.195573	-0.0413759	0.672407	0.52475	-0.123736	0.0907727	0.0513268
G10090_17328	105245383	Gm40848	0.405786	0.470874	0.310955	0.792476	0.0602281	0.0325861	-0.612953	0.322969	0.195339	0.386691	0.396524	0.266802	-1.01874	0.0495049	0.0219182	-1.40543	0.00156639	0.000638689
G10090_32380	109169	Igip	-0.242817	0.0351397	0.01281	0.449251	5.51392e-07	1.57175e-07	-0.736927	2.32654e-11	2.56789e-12	0.692068	1.15463e-13	1.49804e-14	-0.49411	3.149e-05	7.96009e-06	-1.18618	2.98314e-33	2.78706e-34
G10090_24527	71436	Flrt3	-0.344024	0.108043	0.0482021	-0.24278	0.232345	0.151828	-0.550606	0.00642488	0.00207331	0.101244	0.701345	0.576262	-0.206581	0.424591	0.279956	-0.307826	0.160453	0.0979633
G10090_23096	233315	Mtmr10	-0.0514762	0.34193	0.201632	0.038725	0.434735	0.324358	-0.0607783	0.232066	0.128647	0.0902012	0.0509435	0.0239294	-0.00930211	0.890744	0.819049	-0.0995034	0.0243596	0.0120555
G10090_14156	27103	Eif2ak4	0.167725	0.00224989	0.000595457	0.369368	1.45285e-14	2.58939e-15	0.222945	1.63602e-05	3.29416e-06	0.201643	3.80658e-05	1.02426e-05	0.0552203	0.374907	0.239093	-0.146423	0.00260278	0.00109476
G10090_15639	69009	Thap7	-0.210723	0.000877506	0.000212832	-0.189965	0.00173045	0.000713987	0.0797302	0.243308	0.136897	0.0207578	0.817791	0.723432	0.290453	1.01322e-06	2.1554e-07	0.269695	3.40062e-06	1.0581e-06
G10090_2911	319179	Hist1h2be	-0.719612	0.0982337	0.0429428	-0.718307	0.0743274	0.0412163	-0.609856	0.153955	0.0775667	0.00130469	0.998296	0.997408	0.109756	0.86308	0.780772	0.108451	0.851591	0.781152
G10090_16082	50934	Slc7a8	2.36563	0.170533	0.0829349	0.985752	0.671953	0.565586	2.31106	0.174158	0.0903012	-1.37988	0.350632	0.229051	-0.0545781	0.982693	0.952298	1.3253	0.356327	0.248042
G10090_24504	50905	Il17rb	0.0437058	0.99602	0.975831	-0.0142484	1	0.99212	-0.0108723	1	0.993987	-0.0579542	0.99058	0.967954	-0.0545781	0.989062	0.96982	0.0033761	1	0.998133
G10090_18774	74190	Exoc3l4	0.281473	0.0642721	0.0259292	0.263736	0.0652717	0.0356054	0.376858	0.00680178	0.00221056	-0.0177371	0.939115	0.882907	0.0953844	0.571662	0.419524	0.113122	0.451626	0.335062
G10090_30047	16569	Kif3b	0.048922	0.0963674	0.0419979	0.102311	4.27033e-05	1.45512e-05	0.0641228	0.0189779	0.00698263	0.0533886	0.0502262	0.0235382	0.0152008	0.669973	0.522084	-0.0381878	0.164997	0.10114
[truncated: 14,566 more rows]

## Sheet: RNAseq_gene expression
st_gene_id	gene_id	gene_symbol	exp_control_1	exp_control_2	exp_control_3	exp_treat1_1	exp_treat1_2	exp_treat1_3	exp_treat2_1	exp_treat2_2	exp_treat2_3	exp_treat3_1	exp_treat3_2	exp_treat3_3	read_count_control_1	read_count_control_2	read_count_control_3	read_count_treat1_1	read_count_treat1_2	read_count_treat1_3	read_count_treat2_1	read_count_treat2_2	read_count_treat2_3	read_count_treat3_1	read_count_treat3_2	read_count_treat3_3	average_exp_Control	average_exp_Treat1	average_exp_Treat2	average_exp_Treat3	average_read_count_Control	average_read_count_Treat1	average_read_count_Treat2	average_read_count_Treat3
[truncated: 17,494 more rows]

[truncated: 6 more sheets: correlation heatmap, QPCR validation, cell cycle, western blotting, growing-finishing pigs, micronutrients content]
